# Supplementary material for: p.N370S GBA1 Mutation Influences the Morphology and Lipid Composition of Extracellular Vesicles in Blood Plasma from Patients with Parkinson’s Disease
Source: Int J Mol Sci. 2025 Sep 19;26(18):9152. doi: 10.3390/ijms26189152 (PMC12470647; doi:10.3390/ijms26189152)
Supplement: Supplementary file 1 [file ijms-26-09152-s001.zip]

Archive with 7 entries (7 files):
- Figure S1. Functional clusters derived from GO analysis of proteomic differences in blood plas-ma EVs between GBA1-PD patients and controls.png
- Figure S2. Principal component analysis (PCA) of lipid profiles of blood plasma EVs from GBA1-PD patients and controls.tif
- Table S1. Differentially expressed lipids in blood plasma EVs from GBA1-PD patients and healthy controls.xlsx
- Table S2. Venn diagram analysis of differentially expressed lipids in blood plasma EVs from GBA1-PD patients and controls.pdf
- Table S3. Differentially expressed proteins in blood plasma EVs from GBA1-PD patients and controls.xls
- Table S4. Functional clusters identified through Gene Ontology (GO) analysis of proteomics data in blood plasma EVs comparing GBA1-PD patients and controls.xls
- Table S5. Normalized lipid profiles of blood plasma EVs across study groups.xlsx
