# Supplementary material for: p.N370S GBA1 Mutation Influences the Morphology and Lipid Composition of Extracellular Vesicles in Blood Plasma from Patients with Parkinson’s Disease
Source: Int J Mol Sci. 2025 Sep 19;26(18):9152. doi: 10.3390/ijms26189152 (PMC12470647; doi:10.3390/ijms26189152)
Supplement: Supplementary file 1 [file ijms-26-09152-s001.zip › Table S1. Differentially expressed lipids in blood plasma EVs from GBA1-PD patients and healthy controls.xlsx]

## Sheet: GBA1_PD (p.N370S) vs Controls
Table S1. Differentially expressed lipids in blood plasma EVs from GBA1-PD patients and healthy controls
Molecule	Class	total_cl	total_cs	logFC	P.Value	adj.P.Val
PC 34:1/PC 16:0_18:1	PC	34	1	-16.5784	1.49568e-10	3.54476e-08
PE 38:4	PE	38	4	-14.0484	3.87481e-10	4.59165e-08
PC 38:6/PC 16:0_22:6	PC	38	6	-11.4282	1.12496e-09	8.77048e-08
PC 38:4/PC 18:0_20:4	PC	38	4	-14.9575	2.0641e-09	8.77048e-08
PE P-38:4/PE P-18:0_20:4	PE	38	4	-13.3108	2.18291e-09	8.77048e-08
PC O-32:0/PC O-16:0_16:0	PC	32	0	-10.5216	2.22037e-09	8.77048e-08
PE P-36:4/PE P-16:0_20:4	PE	36	4	-11.5913	8.13625e-09	2.57588e-07
PC O-34:1/PC O-18:1_16:0	PC	34	1	-10.0047	8.69495e-09	2.57588e-07
PE P-40:4/PE P-20:0_20:4	PE	40	4	-8.9281	1.08218e-08	2.84975e-07
PE P-40:6/PE P-18:0_22:6	PE	40	6	-8.83089	1.44331e-08	3.42065e-07
PC O-40:11	PC	40	11	-13.6087	1.64934e-08	3.55357e-07
PC 35:1	PC	35	1	-8.79851	2.69582e-08	5.32424e-07
PC 34:2/PC 16:0_18:2	PC	34	2	-7.29474	2.92697e-08	5.33609e-07
PE 36:2/PE 18:1_18:1	PE	36	2	-10.6546	3.3766e-08	5.7161e-07
PE P-40:5/PE P-18:0_22:5	PE	40	5	-7.82913	3.80051e-08	6.00481e-07
PE P-38:5/PE P-18:1_20:4	PE	38	6	-9.65303	4.58891e-08	6.79732e-07
PE P-34:1/PE P-16:0_18:1	PE	34	1	-6.48898	5.43597e-08	7.57838e-07
PS 38:4/PS 18:0_20:4	PS	38	4	-9.74576	1.03113e-07	1.35766e-06
PC 32:0/PC 16:0_16:0	PC	32	0	-13.9639	1.33521e-07	1.6655e-06
PE 36:1	PE	36	1	-7.57469	2.03929e-07	2.41656e-06
PE 40:6	PE	40	6	-5.31816	2.52556e-07	2.85028e-06
PE P-38:6/PE P-16:0_22:6	PE	38	6	-6.5134	4.06137e-07	4.26897e-06
TG 50:0/TG 16:0_16:0_18:0	TG	50	0	3.79663	4.14288e-07	4.26897e-06
PC 40:8/PC 20:4_20:4	PC	40	8	-5.41325	4.4479e-07	4.3923e-06
PC 32:1	PC	32	1	-9.2186	4.63531e-07	4.39427e-06
PC O-38:5/PC O-18:1_20:4	PC	38	5	-5.39785	4.86396e-07	4.43369e-06
PC O-36:4	PC	36	4	-10.6404	5.09367e-07	4.47111e-06
SM 41:3;O3	SM	41	3	-11.3716	5.32384e-07	4.50625e-06
PC 38:4	PC	38	4	-7.98212	6.43387e-07	5.16404e-06
PC O-36:0	PC	36	0	-5.04737	6.53676e-07	5.16404e-06
NAE 9:0	NAE	9	0	3.27076	8.81504e-07	6.73924e-06
DG 40:2	DG	40	2	5.21269	9.60065e-07	7.11048e-06
DG 44:4	DG	44	4	2.88339	1.19394e-06	8.36146e-06
DG 44:3	DG	44	3	2.88292	1.19953e-06	8.36146e-06
DG 36:2/DG 18:1_18:1	DG	36	2	-2.85569	1.27629e-06	8.64233e-06
PE 40:5	PE	40	5	-6.88137	1.3422e-06	8.80693e-06
DG 43:4	DG	43	4	3.18772	1.40682e-06	8.80693e-06
LPC 15:0	LPC	15	0	3.13997	1.41208e-06	8.80693e-06
PG 33:1(d7)/PG 15:0_18:1(d7)	PG	33	1	2.75982	1.52071e-06	9.24125e-06
DG 42:4	DG	42	4	2.95172	1.65711e-06	9.81839e-06
NAE 20:1	NAE	20	1	3.09391	1.7374e-06	1.0043e-05
PE 34:1/PE 16:0_18:1	PE	34	1	-7.95934	1.86272e-06	1.03988e-05
DG 46:9	DG	46	9	2.71297	1.90488e-06	1.03988e-05
TG 52:0/TG 16:0_18:0_18:0	TG	52	0	3.40347	1.93452e-06	1.03988e-05
TG 52:2/TG 16:0_18:1_18:1	TG	52	2	2.82285	1.97446e-06	1.03988e-05
TG 50:1/TG 16:0_16:0_18:1	TG	50	1	3.39093	2.12418e-06	1.09442e-05
PC O-38:5	PC	38	5	-6.5086	2.24655e-06	1.13284e-05
CE 20:4	CE	20	4	-9.30311	2.66864e-06	1.31764e-05
DG 46:4	DG	46	4	3.20699	2.79641e-06	1.35255e-05
NAE 26:6	NAE	26	6	3.1966	3.05499e-06	1.44806e-05
NAE 27:1	NAE	27	1	2.769	3.19292e-06	1.46851e-05
DG 51:10	DG	51	10	2.73989	3.22205e-06	1.46851e-05
TG 56:0/TG 16:0_16:0_24:0	TG	56	0	2.58558	3.39539e-06	1.47334e-05
DG 52:10	DG	52	10	2.755	3.41891e-06	1.47334e-05
TG 54:3/TG 18:1_18:1_18:1	TG	54	3	-4.04275	3.41914e-06	1.47334e-05
TG 46:2/TG 12:0_16:0_18:2	TG	46	2	3.52833	3.6632e-06	1.55032e-05
CE 18:2	CE	18	2	-7.13943	4.43949e-06	1.7636e-05
PC O-35:7	PC	36	7	2.77078	4.45074e-06	1.7636e-05
SM 36:2;O2(d9)/SM 18:1;O2/18:1(d9)	SM	36	2	2.70498	4.88312e-06	1.7636e-05
CE 18:3	CE	18	3	2.80359	5.28336e-06	1.7636e-05
CE 20:5	CE	20	5	2.80359	5.28336e-06	1.7636e-05
DG 51:8	DG	51	8	2.80359	5.28336e-06	1.7636e-05
PC 33:1	PC	33	1	2.80359	5.28336e-06	1.7636e-05
PC 35:4	PC	35	4	2.80359	5.28336e-06	1.7636e-05
PC 40:8	PC	40	8	2.80359	5.28336e-06	1.7636e-05
PE 40:4	PE	40	4	2.80359	5.28336e-06	1.7636e-05
TG 48:0/TG 16:0_16:0_16:0	TG	48	0	2.80359	5.28336e-06	1.7636e-05
TG 52:5/TG 16:1_18:2_18:2	TG	52	5	2.80359	5.28336e-06	1.7636e-05
TG 54:6/TG 18:2_18:2_18:2	TG	54	6	2.80359	5.28336e-06	1.7636e-05
TG 58:10/TG 18:2_18:2_22:6	TG	58	10	2.80359	5.28336e-06	1.7636e-05
TG 58:9/TG 18:1_18:2_22:6	TG	58	9	2.80359	5.28336e-06	1.7636e-05
DG 30:5	DG	30	5	3.46797	5.38003e-06	1.77093e-05
DG 48:4	DG	48	4	2.71923	5.52714e-06	1.79443e-05
PC 36:2/PC 18:0_18:2	PC	36	2	-5.85859	6.16942e-06	1.97588e-05
PE O-35:2	PE	35	2	2.83406	7.51042e-06	2.37329e-05
PE O-36:2	PE	36	2	2.77298	7.69121e-06	2.39844e-05
ST 27:1;O	ST	27	1	2.75694	9.38754e-06	2.88941e-05
TG 51:0/TG 16:0_17:0_18:0	TG	51	0	3.60003	1.16585e-05	3.53706e-05
PE P-40:4/PE P-18:0_22:4	PE	40	4	-9.55347	1.17902e-05	3.53706e-05
TG 48:1(d7)/TG 15:0_18:1(d7)_15:0	TG	48	1	2.73695	1.20324e-05	3.56459e-05
PI 38:4	PI	38	4	-9.37743	1.27889e-05	3.74193e-05
TG 54:2/TG 18:0_18:1_18:1	TG	54	2	3.09083	1.34437e-05	3.88557e-05
PC 40:6/PC 18:0_22:6	PC	40	6	-8.38568	1.52072e-05	4.34229e-05
PC 40:7	PC	40	7	-5.73051	1.60679e-05	4.53344e-05
PC 38:2	PC	38	2	-9.63438	1.65346e-05	4.58335e-05
DG 34:0/DG 16:0_18:0	DG	34	0	2.87339	1.66316e-05	4.58335e-05
PC O-38:4	PC	38	4	-2.68966	1.79869e-05	4.89987e-05
TG 46:1/TG 14:0_16:0_16:1	TG	46	1	3.35595	1.89654e-05	5.10772e-05
DG 33:1(d7)/DG 15:0_18:1(d7)	DG	33	1	3.1213	1.96329e-05	5.22809e-05
DG 36:3	DG	36	3	-4.98875	2.39847e-05	6.31598e-05
PC O-32:1	PC	32	1	-6.4009	2.56655e-05	6.62196e-05
TG 60:3/TG 24:0_18:1_18:2	TG	60	3	2.78001	2.57055e-05	6.62196e-05
PC 34:3	PC	34	3	-1.67719	2.85694e-05	7.28059e-05
NAE 10:0	NAE	10	0	3.14779	3.03876e-05	7.66155e-05
PC 37:7	PC	37	7	-5.90119	3.11316e-05	7.76651e-05
PC 38:3/PC 18:0_20:3	PC	38	3	-1.80163	3.19799e-05	7.89504e-05
DG 36:0/DG 18:0_18:0	DG	36	0	2.99927	3.26661e-05	7.98131e-05
PC O-38:6/PC O-16:0_22:6	PC	37	4	1.68461	3.5959e-05	8.69621e-05
PC 37:4/PC 17:0_20:4	PC	37	4	-4.28025	3.80262e-05	9.10324e-05
CE 18:1(d7)	CE	18	1	5.02808	3.9836e-05	9.42123e-05
TG 54:0/TG 18:0_18:0_18:0	TG	54	0	2.85036	4.01496e-05	9.42123e-05
TG 52:1/TG 16:0_18:0_18:1	TG	52	1	3.33949	4.43011e-05	0.000102832
PC 36:1/PC 18:0_18:1	PC	36	1	-13.1422	4.46907e-05	0.000102832
TG 48:3/TG 14:0_16:1_18:2	TG	48	3	5.43069	4.71001e-05	0.000107334
DG 37:7	DG	37	7	2.92337	5.62632e-05	0.000125831
PC O-34:4	PC	34	4	3.27297	5.62789e-05	0.000125831
CE 22:6	CE	22	6	-1.48272	6.64776e-05	0.000147245
DG 34:3	DG	34	3	2.92693	7.23624e-05	0.000157889
TG 51:2/TG 16:0_17:1_18:1	TG	51	2	2.66193	7.26155e-05	0.000157889
PC 36:2	PC	36	2	-8.01219	7.47922e-05	0.000161143
TG 54:7/TG 18:2_18:2_18:3	TG	54	7	3.6367	7.79268e-05	0.000166384
PC 36:4	PC	36	4	-7.97488	8.28346e-05	0.000175284
TG 51:1/TG 16:0_17:0_18:1	TG	51	1	2.82678	8.60573e-05	0.000180492
TG 58:1/TG 16:0_24:0_18:1	TG	58	1	2.85857	8.97548e-05	0.000184815
PC O-40:6	PC	40	6	-4.07621	9.01897e-05	0.000184815
DG 34:0	DG	34	0	3.37347	9.04577e-05	0.000184815
TG 56:2/TG 20:0_18:1_18:1	TG	56	2	1.91394	9.18527e-05	0.000186061
TG 54:1/TG 18:0_18:0_18:1	TG	54	1	3.07398	9.37817e-05	0.000188358
PC 36:0	PC	36	0	-3.81777	0.000108934	0.000216952
CE 18:1	CE	18	1	-3.7273	0.000176031	0.000347661
TG 53:2/TG 17:0_18:1_18:1	TG	53	2	4.45946	0.000181171	0.000354855
PE 34:2	PE	34	2	-4.19538	0.000225206	0.000437491
PC 36:4/PC 16:0_20:4	PC	36	4	-12.0302	0.000251845	0.000485263
TG 53:1/TG 17:0_18:0_18:1	TG	53	1	4.11554	0.000303686	0.000580432
TG 48:1/TG 14:0_16:0_18:1	TG	48	1	4.6383	0.000323308	0.000608216
SM 41:8;O2	SM	41	8	1.81155	0.000323355	0.000608216
PC O-37:0	PC	37	0	-4.8767	0.000341335	0.000636979
SM 41:3;O2	SM	41	3	-4.16073	0.000373803	0.000689023
DG 47:13	DG	47	13	3.57095	0.000375038	0.000689023
PC O-39:3/PC O-19:0_20:3	PC	39	3	-1.05788	0.000483999	0.000882368
PC O-35:4	PC	35	4	3.02863	0.000523131	0.000946427
DG 45:10	DG	45	10	3.81761	0.000532156	0.000955462
DG 36:0	DG	36	0	3.02468	0.000558142	0.000994584
PC 40:4	PC	40	4	-5.77275	0.0006119	0.00108224
TG 50:3/TG 14:0_18:1_18:2	TG	50	3	4.13149	0.000617499	0.00108405
TG 51:3/TG 15:0_18:1_18:2	TG	51	3	2.31575	0.000670552	0.00116853
TG 55:2/TG 19:0_18:1_18:1	TG	55	2	3.89259	0.000685774	0.00118634
MG 22:0	MG	22	0	2.87035	0.000693685	0.00119133
LPC 18:0/0:0	LPC	18	0	-2.66249	0.000736319	0.00125545
SM 38:1;O2	SM	38	1	-1.67371	0.00089963	0.00152294
PC 32:2	PC	32	2	-1.22533	0.00104948	0.00176401
LPC 18:1(d7)	LPC	18	1	2.69123	0.00127386	0.0021261
PS 36:1	PS	36	1	-6.65866	0.0013252	0.0021963
SM 42:2;O2	SM	42	2	0.775472	0.00157761	0.00259648
TG 48:3/TG 16:1_16:1_16:1	TG	48	3	4.21726	0.00168471	0.00275363
TG 53:3/TG 17:0_18:1_18:2	TG	53	3	3.23709	0.00169661	0.00275409
TG 56:3/TG 18:1_18:1_20:1	TG	56	3	2.39015	0.00171456	0.00276429
TG 51:4/TG 15:0_18:2_18:2	TG	51	4	3.61386	0.00174648	0.00279673
SM 34:0;O2	SM	34	0	-1.04441	0.00212113	0.00337389
PC O-38:9	PC	38	9	-3.19972	0.00218066	0.00344545
TG 50:2/TG 16:0_16:1_18:1	TG	50	2	3.91414	0.00222371	0.00349019
DG 46:6	DG	46	6	2.35629	0.00238409	0.00369301
TG 56:4/TG 18:1_20:1_18:2	TG	56	4	2.80327	0.00250125	0.00384259
PC 35:2	PC	35	2	-5.69145	0.00251309	0.00384259
TG 46:0/TG 14:0_16:0_16:0	TG	46	0	4.85216	0.00274789	0.00417469
TG 58:3/TG 16:0_24:1_18:2	TG	58	3	2.58762	0.00300163	0.00453112
TG 55:3/TG 18:1_18:1_19:1	TG	55	3	3.58838	0.00340849	0.00511274
SM 34:1;O2/SM 18:1;O2/16:0	SM	34	1	0.718604	0.00353525	0.00526953
TG 48:2/TG 14:0_16:0_18:2	TG	48	2	4.74726	0.003891	0.00576355
PC 34:4	PC	34	4	2.21707	0.00419825	0.00618003
Cer 41:1;O2/Cer 18:1;O2/23:0	Cer	41	1	5.8608	0.0042359	0.00619696
TG 56:8/TG 16:0_18:2_22:6	TG	56	8	1.81694	0.00478917	0.0069634
PE 38:6	PE	38	6	2.69623	0.00548176	0.00792182
TG 56:1/TG 16:0_22:0_18:1	TG	56	1	1.99054	0.00702536	0.010091
TG 52:3/TG 16:0_18:1_18:2	TG	52	3	1.24624	0.00735298	0.0104979
PC 34:0/PC 16:0_18:0	PC	34	0	-8.5467	0.00776697	0.0110226
DG 40:4	DG	40	4	-2.8556	0.00862506	0.0121675
PC 40:5	PC	40	5	-2.40308	0.00911734	0.0127859
PC 36:5/PC 16:0_20:5	PC	36	5	1.13626	0.0105645	0.0147282
PC O-36:7	PC	36	7	-4.44831	0.010664	0.01478
PC 36:3/PC 16:0_20:3	PC	36	3	-0.925693	0.011101	0.0152961
TG 49:3/TG 15:0_16:1_18:2	TG	49	3	3.74295	0.0114889	0.0157391
DG 44:9	DG	44	9	4.21784	0.0121222	0.0165113
TG 58:7/TG 18:1_18:1_22:5	TG	58	7	2.66123	0.0212326	0.028755
TG 58:2/TG 16:0_24:0_18:2	TG	58	2	1.74571	0.0233188	0.0314009
TG 50:4/TG 16:1_16:1_18:2	TG	50	4	2.36415	0.0244889	0.0327902
DG 34:2/DG 16:0_18:2	DG	34	2	2.95166	0.0252522	0.0336223
TG 56:5/TG 18:0_18:1_20:4	TG	56	5	2.38972	0.026887	0.035599
PC 34:0	PC	34	0	-2.95135	0.0328743	0.0432845
PC O-33:2	PC	33	2	-2.78246	0.0349885	0.0458137
PC 34:2	PC	34	2	-2.94642	0.0359399	0.0468008
TG 60:2/TG 24:0_18:1_18:1	TG	60	2	1.85082	0.0383161	0.0496224
TG 54:6/TG 16:0_18:2_20:4	TG	54	6	2.69263	0.0424897	0.0547286
Cer 40:1;O2/Cer 17:0;O2/23:1	Cer	40	1	1.95615	0.0432763	0.0554405
SM 42:3;O2	SM	42	3	2.2498	0.0458753	0.058454
PC O-34:0/PC O-18:0_16:0	PC	42	0	-2.76244	0.0498978	0.0632394

## Sheet: GBA1_PD (p.L444P) vs Controls
Table S1. Differentially expressed lipids in blood plasma EVs from GBA1-PD patients and healthy controls
Molecule	Class	total_cl	total_cs	logFC	P.Value	adj.P.Val
CE 18:3	CE	18	3	7.55168	7.69439e-06	0.00182357
CE 20:5	CE	20	5	6.26683	2.86088e-05	0.00339015
TG 52:5/TG 16:1_18:2_18:2	TG	52	5	5.23867	6.71142e-05	0.00530202
CE 22:6	CE	22	6	2.77147	0.00202721	0.120112
TG 54:3/TG 18:1_18:1_18:1	TG	54	3	2.95694	0.00265693	0.125939
CE 18:1	CE	18	1	2.46387	0.00568186	0.224434
SM 35:1;O2/SM 18:1;O2/17:0	SM	35	1	2.17669	0.0144452	0.386548
CE 18:1(d7)	CE	18	1	1.86241	0.0172042	0.386548
Cer 41:1;O2/Cer 18:1;O2/23:0	Cer	41	1	3.73077	0.0199458	0.386548
SM 41:3;O2	SM	41	3	-2.21402	0.0199761	0.386548
SM 42:3;O2	SM	42	3	3.19709	0.0199766	0.386548
TG 48:3/TG 16:1_16:1_16:1	TG	48	3	2.01805	0.0215784	0.386548
CE 20:3	CE	20	3	4.74357	0.0229397	0.386548
Cer 42:1;O2/Cer 18:1;O2/24:0	Cer	42	1	4.73935	0.0237094	0.386548
SM 36:2;O2	SM	36	2	2.18909	0.0244651	0.386548
SM 34:2;O2/SM 18:2;O2/16:0	SM	34	2	1.79821	0.0313489	0.422473
TG 58:9/TG 18:1_18:2_22:6	TG	58	9	3.21578	0.0323109	0.422473
TG 58:8/TG 18:1_18:1_22:6	TG	58	8	3.55795	0.0353147	0.422473
SM 36:1;O2/SM 18:1;O2/18:0	SM	36	1	1.93254	0.0365808	0.422473
LPC 16:0	LPC	16	0	4.19669	0.0377098	0.422473
TG 54:4/TG 18:1_18:1_18:2	TG	54	4	3.50774	0.0377176	0.422473
TG 54:6/TG 16:0_18:2_20:4	TG	54	6	4.1484	0.0392169	0.422473
TG 56:1/TG 16:0_22:0_18:1	TG	56	1	-1.51969	0.0476448	0.460313
TG 56:7/TG 16:0_18:1_22:6	TG	56	7	4.67658	0.0479578	0.460313

## Sheet: GBA1_PD(N370S) vsGBA1_PD(L444P)
Table S1. Differentially expressed lipids in blood plasma EVs from GBA1-PD patients and healthy controls
Molecule	Class	total_cl	total_cs	logFC	P.Value	adj.P.Val
CE 20:4	CE	20	4	-10.2695	2.6847e-07	4.47684e-05
PC 34:1/PC 16:0_18:1	PC	34	1	-15.4789	3.77793e-07	4.47684e-05
PC O-40:11	PC	40	11	-12.6384	1.03452e-06	7.21517e-05
PE 34:1/PE 16:0_18:1	PE	34	1	-8.19777	1.21775e-06	7.21517e-05
PC 38:4/PC 18:0_20:4	PC	38	4	-13.7149	2.36572e-06	8.82134e-05
PE 38:4	PE	38	4	-12.7845	2.50052e-06	8.82134e-05
CE 18:2	CE	18	2	-7.36301	2.63346e-06	8.82134e-05
PC 32:0/PC 16:0_16:0	PC	32	0	-12.7887	3.28802e-06	8.82134e-05
PC 32:1	PC	32	1	-8.63597	4.05657e-06	8.82134e-05
SM 41:3;O3	SM	41	3	-10.4768	4.05771e-06	8.82134e-05
PE 36:2/PE 18:1_18:1	PE	36	2	-9.62439	4.09429e-06	8.82134e-05
CE 18:1	CE	18	1	-6.19117	5.56945e-06	0.000107566
PC 38:6/PC 16:0_22:6	PC	38	6	-10.1685	5.90022e-06	0.000107566
TG 54:3/TG 18:1_18:1_18:1	TG	54	3	-6.99969	1.09861e-05	0.000185979
DG 40:2	DG	40	2	5.46212	1.29112e-05	0.000203997
PE P-38:4/PE P-18:0_20:4	PE	38	4	-11.8344	1.49475e-05	0.000221409
PC 34:2/PC 16:0_18:2	PC	34	2	-6.38814	2.05313e-05	0.000286231
PE P-38:5/PE P-18:1_20:4	PE	38	5	-8.51485	2.98242e-05	0.000392685
TG 46:0/TG 14:0_16:0_16:0	TG	46	0	6.14548	3.15034e-05	0.000392964
PC 38:2	PC	38	2	-8.75307	3.53699e-05	0.000403838
PE 34:2	PE	34	2	-5.16865	3.57831e-05	0.000403838
PC 35:1	PC	35	1	-8.50167	3.97232e-05	0.000427927
CE 18:3	CE	18	3	-4.74809	4.23065e-05	0.000435941
PE 36:1	PE	36	1	-6.6954	4.46117e-05	0.000440541
DG 40:4	DG	40	4	-4.38539	5.12692e-05	0.000486032
PC 36:2	PC	36	2	-7.07606	5.7197e-05	0.000513063
PC 36:1/PC 18:0_18:1	PC	36	1	-11.8533	5.84502e-05	0.000513063
NAE 9:0	NAE	9	0	3.80692	6.63516e-05	0.000556171
TG 53:1/TG 17:0_18:0_18:1	TG	53	1	4.22634	6.80546e-05	0.000556171
PC O-34:1/PC O-18:1_16:0	PC	34	1	-8.95911	8.63618e-05	0.000682258
PC 37:2	PC	37	2	-3.77202	9.14727e-05	0.000685879
CE 22:6	CE	22	6	-4.25419	9.48914e-05	0.000685879
PE P-40:4/PE P-18:0_22:4	PE	40	4	-8.71347	9.55022e-05	0.000685879
DG 30:5	DG	30	5	3.96706	0.000101059	0.000704441
PE P-34:1/PE P-16:0_18:1	PE	34	1	-5.5391	0.000105848	0.000715082
PC 36:2/PC 18:0_18:2	PC	36	2	-4.96106	0.000110358	0.000715082
DG 46:4	DG	46	4	3.69335	0.000111637	0.000715082
PE P-36:4/PE P-16:0_20:4	PE	36	4	-9.76434	0.000115168	0.000718287
PC O-34:4	PC	34	4	3.81247	0.000127945	0.000777511
PC 35:2	PC	35	2	-5.43919	0.000131468	0.000778947
PE P-40:6/PE P-18:0_22:6	PE	40	6	-7.53123	0.000137236	0.000793289
PC O-32:0/PC O-16:0_16:0	PC	32	0	-8.8937	0.000142863	0.000806154
NAE 26:6	NAE	26	6	3.52447	0.000176627	0.000833836
TG 54:1/TG 18:0_18:0_18:1	TG	54	1	3.4972	0.000177063	0.000833836
DG 33:1(d7)/DG 15:0_18:1(d7)	DG	33	1	3.37149	0.000181322	0.000833836
DG 43:4	DG	43	4	3.39387	0.000186408	0.000833836
NAE 20:1	NAE	20	1	3.30594	0.000187408	0.000833836
LPC 15:0	LPC	15	0	3.31282	0.00019257	0.000833836
DG 44:3	DG	44	3	3.30215	0.000197915	0.000833836
DG 45:4	DG	45	4	3.24219	0.000198492	0.000833836
DG 44:4	DG	44	4	3.29066	0.000198592	0.000833836
DG 36:0/DG 18:0_18:0	DG	36	0	3.28763	0.000203108	0.000833836
DG 34:0/DG 16:0_18:0	DG	34	0	3.20747	0.000206363	0.000833836
NAE 27:1	NAE	27	1	3.24691	0.00020649	0.000833836
TG 52:1/TG 16:0_18:0_18:1	TG	52	1	3.16865	0.000207364	0.000833836
LPC 18:1(d7)	LPC	18	1	3.2954	0.000209726	0.000833836
DG 34:3	DG	34	3	3.26293	0.00021903	0.000833836
DG 36:0	DG	36	0	3.15301	0.000222506	0.000833836
DG 51:10	DG	51	10	3.25318	0.000225608	0.000833836
NAE 10:0	NAE	10	0	3.22624	0.00023115	0.000833836
DG 52:10	DG	52	10	3.23906	0.000231942	0.000833836
PG 33:1(d7)/PG 15:0_18:1(d7)	PG	33	1	3.24628	0.000232016	0.000833836
DG 44:9	DG	44	9	2.97546	0.000236361	0.000833836
PC O-38:5	PC	38	5	-5.74067	0.00023852	0.000833836
PE O-35:2	PE	35	2	3.22888	0.000243401	0.000833836
DG 34:0	DG	34	0	3.17168	0.000249444	0.000833836
MG 22:0	MG	22	0	3.16387	0.000250282	0.000833836
CE 18:1(d7)	CE	18	1	3.16568	0.000250497	0.000833836
PE O-36:2	PE	36	2	3.19103	0.000264084	0.000833836
PC O-35:7	PC	35	7	3.18788	0.000264829	0.000833836
PC 36:4/PC 16:0_20:4	PC	36	4	-10.6434	0.000267757	0.000833836
PE P-40:5/PE P-18:0_22:5	PE	40	5	-6.53788	0.000269477	0.000833836
DG 51:8	DG	51	8	3.19608	0.000269487	0.000833836
PC 35:4	PC	35	4	3.19608	0.000269487	0.000833836
TG 48:0/TG 16:0_16:0_16:0	TG	48	0	3.19608	0.000269487	0.000833836
TG 58:10/TG 18:2_18:2_22:6	TG	58	10	3.19608	0.000269487	0.000833836
PC 40:6/PC 18:0_22:6	PC	40	6	-6.69268	0.000271257	0.000833836
DG 42:4	DG	42	4	3.34536	0.000277506	0.000833836
DG 48:4	DG	48	4	3.14757	0.000277945	0.000833836
TG 52:0/TG 16:0_18:0_18:0	TG	52	0	3.95713	0.000316403	0.000937344
CE 20:5	CE	20	5	-3.46324	0.000339806	0.000994246
DG 34:2/DG 16:0_18:2	DG	34	2	2.78825	0.000355637	0.00102788
MG 18:0	MG	18	0	3.19258	0.000378771	0.00108155
DG 32:1/DG 16:0_16:1	DG	32	1	3.00921	0.000420923	0.00118761
PC O-36:4	PC	36	4	-8.53511	0.000441308	0.00123047
PC O-38:9	PC	38	9	-3.23616	0.000485998	0.00133932
DG 45:10	DG	45	10	3.54818	0.000491748	0.00133959
TG 55:2/TG 19:0_18:1_18:1	TG	55	2	4.89523	0.000512444	0.0013801
DG 37:7	DG	37	7	3.01965	0.000523278	0.00139286
PS 38:4/PS 18:0_20:4	PS	38	4	-8.0913	0.000528934	0.00139286
PE 38:6	PE	38	6	2.62849	0.000578286	0.00150609
DG 47:13	DG	47	13	3.40316	0.000600529	0.00154701
PC O-32:1	PC	32	1	-6.43199	0.000622526	0.00158644
PC 36:0	PC	36	0	-4.2691	0.000638291	0.00159545
TG 50:0/TG 16:0_16:0_18:0	TG	50	0	3.64105	0.000639526	0.00159545
TG 54:2/TG 18:0_18:1_18:1	TG	54	2	2.59214	0.000731484	0.00179459
LPC 16:0	LPC	16	0	-3.21714	0.000734496	0.00179459
DG 50:10	DG	50	10	2.93129	0.000745629	0.00180321
TG 60:3/TG 24:0_18:1_18:2	TG	60	3	3.22335	0.000762433	0.00182522
TG 51:0/TG 16:0_17:0_18:0	TG	51	0	4.96409	0.000886295	0.00210052
DG 46:9	DG	46	9	3.74416	0.000910452	0.00213641
TG 51:1/TG 16:0_17:0_18:1	TG	51	1	4.31312	0.000989626	0.00229942
PS 40:6	PS	40	6	-2.85808	0.00118358	0.00272337
TG 48:1(d7)/TG 15:0_18:1(d7)_15:0	TG	48	1	4.07421	0.00119835	0.00273086
PE P-38:6/PE P-16:0_22:6	PE	38	6	-5.09291	0.00127318	0.00287375
PI 38:4	PI	38	4	-7.45061	0.00132071	0.0029529
SM 36:2;O2(d9)/SM 18:1;O2/18:1(d9)	SM	36	2	3.71219	0.00139111	0.00308123
DG 46:6	DG	46	6	3.00656	0.00141306	0.00310088
TG 52:5/TG 16:1_18:2_18:2	TG	52	5	-2.43508	0.00180477	0.00392414
TG 56:1/TG 16:0_22:0_18:1	TG	56	1	3.51023	0.001837	0.0039515
PC 37:7	PC	37	7	-4.48446	0.00187527	0.0039515
PC O-35:4	PC	35	1	2.93725	0.00187574	0.0039515
TG 48:1/TG 14:0_16:0_18:1	TG	48	1	4.84604	0.00188405	0.0039515
PC 40:7	PC	40	7	-4.57131	0.00202561	0.00421115
Cer 41:1;O2/Cer 18:1;O2/23:0	Cer	41	1	2.13002	0.00210305	0.00433411
PS 36:1	PS	36	1	-5.78634	0.00213908	0.00437036
PC 34:4	PC	34	4	2.18679	0.00219751	0.00445138
PC 38:4	PC	38	4	-5.90763	0.00268045	0.00538362
TG 55:3/TG 18:1_18:1_19:1	TG	55	3	3.11895	0.00283151	0.00563923
TG 46:1/TG 14:0_16:0_16:1	TG	46	1	4.61361	0.00298456	0.0058945
TG 50:1/TG 16:0_16:0_18:1	TG	50	1	2.76869	0.0030773	0.00602744
TG 58:8/TG 18:1_18:1_22:6	TG	58	8	-3.47165	0.00380158	0.00738504
PC O-36:0	PC	36	0	-4.19974	0.00430743	0.00829968
PC 34:2	PC	34	2	-3.03831	0.00480006	0.0091743
CE 16:1	CE	16	1	1.92087	0.00544153	0.0103171
SM 34:0;O2	SM	34	0	-2.69453	0.00707515	0.013308
TG 51:4/TG 15:0_18:2_18:2	TG	51	4	2.76705	0.00932032	0.017393
PC O-38:6/PC O-16:0_22:6	PC	38	6	1.69276	0.00941929	0.0174404
TG 60:2/TG 24:0_18:1_18:1	TG	60	2	2.41362	0.0101234	0.0185988
TG 51:2/TG 16:0_17:1_18:1	TG	51	2	3.4604	0.0104216	0.0189995
PC 34:0/PC 16:0_18:0	PC	34	0	-7.16822	0.0112704	0.02039
PC 40:5	PC	40	5	-2.59096	0.0129648	0.0232778
PC 40:4	PC	40	4	-4.25415	0.0142804	0.0254471
TG 53:2/TG 17:0_18:1_18:1	TG	53	2	3.24242	0.0146848	0.0258345
PC O-37:0	PC	37	0	-3.35905	0.0147159	0.0258345
TG 54:7/TG 18:2_18:2_18:3	TG	54	7	2.01404	0.0177848	0.0309926
TG 49:3/TG 15:0_16:1_18:2	TG	49	3	3.59449	0.0196178	0.0339373
TG 56:2/TG 20:0_18:1_18:1	TG	56	2	1.89507	0.0224652	0.0385816
TG 52:2/TG 16:0_18:1_18:1	TG	52	2	1.83781	0.0226446	0.0386099
PC 36:5/PC 16:0_20:5	PC	36	5	1.47659	0.0228866	0.0387437
TG 58:2/TG 16:0_24:0_18:2	TG	58	2	1.84391	0.0320806	0.0539228
TG 58:1/TG 16:0_24:0_18:1	TG	58	1	6.74984	0.0334072	0.0557571
TG 56:4/TG 18:0_18:0_20:4	TG	56	4	2.29139	0.0374758	0.0621102
SM 42:1;O2	SM	42	1	-3.30708	0.0386368	0.0634511
PC O-36:7	PC	36	7	-3.27973	0.0388203	0.0634511
TG 56:0/TG 16:0_16:0_24:0	TG	56	0	6.59283	0.0395729	0.0642382
SM 32:1;O2	SM	32	1	-1.34261	0.0404256	0.0648069
SM 36:1;O2/SM 18:1;O2/18:0	SM	36	1	-1.74499	0.0404701	0.0648069
SM 36:2;O2	SM	36	2	-1.78586	0.0408856	0.0650328
TG 48:3/TG 16:1_16:1_16:1	TG	48	3	2.1992	0.0421186	0.0665474
SM 41:3;O2	SM	41	3	-1.9467	0.0433936	0.0681078
TG 58:3/TG 16:0_24:1_18:2	TG	58	3	1.52082	0.0465444	0.0725725
ST 27:1;O				1.92899	0.048263	0.0747603
