# Supplementary material for: p.N370S GBA1 Mutation Influences the Morphology and Lipid Composition of Extracellular Vesicles in Blood Plasma from Patients with Parkinson’s Disease
Source: Int J Mol Sci. 2025 Sep 19;26(18):9152. doi: 10.3390/ijms26189152 (PMC12470647; doi:10.3390/ijms26189152)
Supplement: Supplementary file 1 [file ijms-26-09152-s001.zip › Table S3. Differentially expressed proteins in blood plasma EVs from GBA1-PD patients and controls.xls]

## Sheet: Supplementary_table_3
Table S3. Differentially expressed proteins in blood plasma EVs from GBA1-PD patients and controls
Gene.names	Protein.IDs	log2FoldChange	pvalue	padj
Tmsb4x;TMSB4X;tmsb4	Q95274;Q6S9C5;Q5R7H8;P62327;P62326;P62329;P62328;P18758;Q7YRC3;P34032;P33248;P20065	-5.09644573066113	1.12432774273654e-09	1.8495990524346e-16
Ywhaz;YWHAZ	P63101;P63103;Q5R651;P63104;P29361;P63102;Q5ZKC9;Q91896;Q6P4Z5;Q96450;O49998;Q8SW28;Q5QNB8;Q6ZKC0;P93784;P93210;O49995;P85942;Q43643;P93208;P85939;Q5RC20;Q41418;Q96452;Q8MM75;Q1HR36;Q8MUA4;Q0VC36;P93212;O49996;P93206;Q41246;Q26540;Q2R2W2;P54632;P93211;O42766;Q25538;O49997;Q84J55;Q7XTE8;Q6EUP4;P29305;Q99002;Q43470;P42654;P49106;P93214;Q96453;P42653;P29307;P93209;P93259;Q06967;P93343;P42652;P52908;…	-3.84090120782031	2.48250391258797e-08	1.8495990524346e-16
FCN3	O75636	-5.19581533817702	3.68458956731551e-08	1.8495990524346e-16
	P35432	-5.17980379457874	4.52360580634427e-08	1.8495990524346e-16
HBA1	P69907;P69906;P69905;P01923;P06635;Q9TS35;P67818;P18972;P67817;P07402;P07421;P19002;P21766;P21767;P21768;P01928;P01930;P01924;P01938;P01937;P14387;Q9TS34;P68240;P01951;P01929;P01956;P09906;P63107;P68239;P41330;P63108;Q9TSN8;Q9TSN9;Q9XSK1;B3EWC7;B3EWC9;Q9TSN7;P0CH26;P08852;P11751;P09908;P23600;P23601;Q862A7;P01926;P0CH25;P01971;P01940;Q0ZA50;P01969;P01963;P01936;P04237;P11750;P11755;P10892;P24659;…	-2.98896641036144	9.56888241044741e-07	1.8495990524346e-16
FLNA;Flna	P21333;Q8BTM8;Q80X90;O75369;Q14315;Q8VHX6;D3ZHA0	-4.52585664839163	1.01823373358669e-06	1.8495990524346e-16
TFRC	P02786;Q5RDH6;Q9MYZ3;Q99376;Q62351;Q07891;Q2V905;Q8HZV3	-3.44754885322886	1.68781180425033e-06	1.8495990524346e-16
ACTB;Actb;actb	P84336;P60709;P60712;Q76N69;Q71FK5;Q711N9;Q6QAQ1;Q5R6G0;Q5R1X3;Q4L0Y2;Q4R561;P60713;P60708;P60707;P60706;P48975;O18840;P60711;P60710;Q6NVA9;P29751;Q91ZK5;P79818;Q0PGG4	-5.41777357328809	2.27060422203373e-06	1.8495990524346e-16
ANK1;Ank1	P16157;Q02357;G5E8K5;O70511;Q8C8R3;Q01484;Q12955	-3.74923271503474	3.46523964419105e-06	1.8495990524346e-16
SPTA1	P02549;P08032	-4.52041144332215	3.52836152758431e-06	1.8495990524346e-16
IGKV1-12	P04432;P01597;A0A0C4DH73;P01611	-2.05736904862197	4.87799752184917e-06	1.8495990524346e-16
ORM1	P02763	3.07172153374955	9.58172381502036e-06	1.8495990524346e-16
FERMT3;Fermt3	Q86UX7;Q32LP0;Q8K1B8	-2.61271148033259	1.30501988032482e-05	1.8495990524346e-16
Ighm	P01872	-2.16230688101135	1.64779239629405e-05	1.8495990524346e-16
	P18600;P07837;P18601	-5.4176839991028	2.10052281028686e-05	1.8495990524346e-16
TFG	Q92734	-1.84649388149719	3.56870759800574e-05	1.8495990524346e-16
Myl9;MYL9	Q5RBA4;P29269;P02612;Q64122;Q9CQ19;P24844	-2.32118724415593	3.78447559905822e-05	1.8495990524346e-16
TLN1;Tln1	Q9Y490;P26039;P54939;Q71LX4;Q9Y4G6	-3.86284256683518	4.5321978084837e-05	1.8495990524346e-16
FGG	P02679;Q8VCM7;P02680;P12799;P12800	2.3840758620567	4.57797650607217e-05	1.8495990524346e-16
HBB;HBD	P68871;P68873;P68872;P02024;P02025;P02032;P68234;Q6WN22;Q6WN27;Q6WN25;Q6WN29;P02042;P61772;P02028;P61773;P61774;P61775;P02035;P68232;Q6WN20;P19885;P02033;P18985;P02038;P02039;P68055;Q6WN26;P68054;P02036;Q6WN28;P02044;P33499;P02047;P09905;P68222;P09909;P19886;Q45XI8;P02030;P68014;P68225;Q6WN21;P07415;P02031;P02029;P02057;P67821;P08535;P68224;Q9TSP1;P15166;P18989;P68223;P02049;P68015;P18984;P08259;…	-2.04256771648106	5.35785916538177e-05	1.8495990524346e-16
	P12387	-1.84247671387139	5.72611936605014e-05	1.8495990524346e-16
B2M	P61769;P16213;P61770;P61771;Q6PZD3;Q9TSX4;P63068;Q71UN4;Q71UN3;Q6T672;P63071;P63070;P63069;O77523;Q8SPW0;P63066;P63065;P63064;P63063;P63062;P63061;P63060;P55079;Q71UN5;O77536;O77537;P63067;O77532;O77531;O77530;O77529;O77528;O77526;O77525;O77524;O77520;O77533;O77519;O77518;O77517;O77521;O77535;Q6V7J5	-1.75763237223967	6.00312340459662e-05	1.8495990524346e-16
TUBB1;Tubb1	Q9H4B7;A2AQ07;CON__ENSEMBL:ENSBTAP00000025008;P18241;Q3ZCM7;Q8WP14;P09207;P35394;P08841;Q9NFZ7;Q8WP13;Q9BUF5;A6NNZ2;P40905;P40904;P41799;Q4R9N3;P41388;P41741;Q6QDC9;P30156;Q4P235;Q5UBX3;Q4WA70;P33127;P32928;Q00264;P17938;P22012;Q52NY7;P10874;P41385;Q42480;Q24829;P53376;P53375;Q8SS99;Q86ZP5;Q3KVN1;Q9NFZ5;Q8WZE0;P22013;Q875L3;P41742;P22014;P16040;Q9UV72;P05304;P31864;P10653;O42786;Q9SEV2;P31863;Q92…	-2.90951169528175	6.04567327566934e-05	1.8495990524346e-16
Ilk;ILK	P57044;Q5R5V4;Q3SWY2;Q99J82;Q13418;O55222	-1.85288499064466	6.30210859391965e-05	1.8495990524346e-16
ADAM10;adam10;Adam10	Q10741;O77633;O14672;Q8JIY1;Q10743;O35598	-1.90188348922922	6.67023777197682e-05	1.8495990524346e-16
IGKV6-21	A0A0C4DH24	-2.02936812228772	7.96936457399756e-05	6.85036686086888e-16
APOC3	P02656;P19035;P18659	-2.5733623610111	8.78269198210433e-05	1.11613735922777e-15
Myl6;MYL6;MYL6B	Q5R844;P60662;P60661;Q64119;Q60605;P60660;P02607;P14649;P09540;Q8CI43	-2.35149403192025	8.80927883229535e-05	1.11613735922777e-15
MYH9;Myh9	P35579;Q258K2;Q62812;Q8VDD5;P14105;Q63862;P35749;Q27991;P35748;O08638;Q61879;P35580;P10587;Q9JLT0;Q7Z406;Q6URW6;Q99105;Q99323	-3.12018121475559	8.81377773810755e-05	1.11613735922777e-15
SPTB	P11277;Q62261;Q01082;Q9QWN8;O15020	-4.04443311030477	0.000106642189968558	3.69919810486919e-15
APOE	P02649;Q9GLM6;Q9GJU3;Q9GLM7;Q9GLM8;P0DO95;P0DKU9;P0DKW7;P0DKW8;P18650;P05770;P10517;P0DO94;P0DKY2;P0DMM0;P0DOA3;P0DKW6;P0DML8;P0DTR8;A0A0D9S1R0;P0DMM1;P0DML9;P0DTT2;P0DTT1;Q7M2U7;P0DKW5;A0A2Y9GHM3;P0DOC3;P0DN38;P08226;P02650;Q7M2U8;Q03247;P0DN41;P0DN39;CON__Q03247;Q9GLC0;P0DML7;P18287;Q28502	-1.73430775750645	0.000126262487741766	9.98014326662655e-15
SERPINA3	P01011;Q5R536	1.76958786308079	0.000147887332402748	2.37994973637512e-14
	Q90631	-1.7920422256416	0.000148437982967231	2.42797286616111e-14
IGHV1-18	A0A0C4DH31	-1.58895458974143	0.000150208097825584	2.57039868316279e-14
Tubb2a;TUBB2B;tubb;TUBB;Tubb5;Tubb2b;TUBB2A;TUBB4B;Tubb4b;tubb4;tubb2;betaTub85D;mec-7;Tubb3;tbb-2;Tubb6;TUBB3;betaTub56D;tbb-4;TUBB4A;Tubb4a	Q7TMM9;Q9BVA1;Q91575;P69895;P69897;P99024;P07437;Q6GLE7;Q3KRE8;Q9CWF2;P85108;Q13885;P68371;Q767L7;P68372;Q7JJU6;Q6B856;Q91240;Q4R5B3;Q3MHM5;P02554;P69893;P09206;Q2KJD0;P09203;P30883;P11833;P41386;Q5R943;P32882;P09244;P13602;Q9YHC3;P61858;P18700;P36221;P86221;Q6P9T8;O44388;P61857;P83130;Q9NFZ6;P12456;P41387;Q60HC2;Q2T9S0;Q3ZBU7;P09652;P09653;Q2HJ81;O17449;Q4QRB4;P52275;Q27U48;Q25009;Q922F4;Q94571;…	-2.0493613754163	0.000156086023563042	3.13110696733571e-14
EPB42	P16452;O46510;P49222	-2.30254430019465	0.000180846970281614	6.97895487623467e-14
	P01714	-2.27760541673082	0.000181730760679306	7.16094768273665e-14
EPB41;Epb41	P11171;Q9N179;P48193;P11434;P12264	-2.19064132514206	0.000190586803040209	9.1506479436238e-14
ADD1	Q5RA10;P35611	-1.63698940460275	0.000199479549900468	1.1548137673534e-13
IGLV9-49	A0A0B4J1Y8	-1.78000518607802	0.000208174595400512	1.43343926563681e-13
APOC1	P02654;P0CE38;P0DM83;P0DPG9;P0DTQ8;P0DTQ7;P0DPH6;P0DPH4;P0DPH2;P0DPH0;P56595;P0DPG8;Q9XSN5;P0DMA7;P0CE40;P0DKV4;P0DOA2;P0DKU8;H9FNA4;P0DTR7;P18657;A0A096P2H7;P34929;P0DPG1;P0DPH3;P19939;P34928;P0DKV3	-1.81616162674241	0.000219982338011374	1.88081973400382e-13
OIT3;Oit3	Q8WWZ8;Q6V0K7;Q29RU2;Q8R4V5	-1.97239768962042	0.000223268182653426	2.01848082051976e-13
ORM2	P19652	-1.97748346501626	0.000228676795040956	2.25823140122829e-13
GC	P02774;Q3MHN5;CON__Q3MHN5;CON__ENSEMBL:ENSBTAP00000018229	1.94418976098242	0.000251478133286996	3.73597990420738e-13
	Q889W5;Q4ZMQ0;Q4K539;Q48D42;Q3K5Z4;A4XZ84	-1.66344239421334	0.000316880479056033	1.26253642727729e-12
SLC2A1;Slc2a1	P11166;P79365;P27674;P20303;P13355;P17809;P11167	-2.88905631958178	0.000326019136612488	1.45746394898094e-12
VTN	P04004;CON__Q3ZBS7	-1.65319729364207	0.000383539351807917	3.31341243067089e-12
IGKV1-6	A0A0C4DH72	-1.69917814313116	0.000410094742919796	4.57694996768948e-12
ANPEP	P15144	-2.12109821938831	0.000413094366440685	4.73761585859319e-12
Hspa8;HSPA8;Hsp68;Hsc70-4;Hspa2;Hsp70Ba;Hsp70Bc;HSPA2;MED37C;hsp-1;hspa8;Hsp70Aa;Hsp70Bb;Hsp70Bbb;Hsp70Ab	P41827;P63018;P08418;O73885;Q9W6Y1;P11142;Q5NVM9;Q71U34;P19378;A2Q0Z1;P63017;P19120;Q92260;Q01233;P47773;P86204;Q9GSU7;Q9U639;Q05944;Q96W30;P11145;Q24789;Q9GSU4;P11143;P08108;P08106;Q00043;O97125;P41825;P36415;P41826;P11147;P14659;P17156;Q8INI8;Q9BIR7;P40918;P54652;Q9LHA8;P09446;Q90473;P82910;Q9BIS2;Q9VG58;Q9TUG3;P02825	-1.96591956309111	0.000493927044263679	1.13089259876884e-11
CD82	P27701	-1.84194041076471	0.000517340345710253	1.40205466173796e-11
VCL;Vcl	P18206;P26234;Q64727;P85972;P12003;Q04615	-1.91927854300651	0.000537729087823349	1.67044632676087e-11
ALAD	Q60HH9;Q5R971;P13716	-1.71296174229314	0.000558901286762338	1.98129672598624e-11
APOA4	P06727;P0DTS1;P0DTS0;A0A2Y9HKB5;A0A2U3YVN9;Q28758;P33621	-1.69683540704487	0.000566994097173635	2.10871905773244e-11
CP	P00450;Q9XT27;CON__ENSEMBL:ENSBTAP00000031900	1.76110728325856	0.000581309297572625	2.34554910230429e-11
PRDX2	Q2PFZ3;P32119;Q5RC63;Q8K3U7;Q61171;P35704;Q9NL98;Q9BGI3;Q6B4U9;Q9V3P0;Q06830	-3.30715811875356	0.000585682975326471	2.42077010267593e-11
	O18500;O18499	-1.77986334858862	0.000672307650346062	4.67535645389774e-11
SLC4A1	P02730;P23562;P04919	-4.177553538537	0.000815169578695895	1.13783255874784e-10
	P01701	-2.07087771698391	0.000854541181867317	1.40190967684054e-10
SDPR	O95810	-1.44321309883971	0.000859689860499378	1.43922461632844e-10
GAPDH	Q5RAB4;P04406;Q28554;Q28259;Q4KYY3;P10096;P00355;A3FKF7;P46406;Q9N2D5;P51640;P17244;Q05025;Q9HGY7;Q8X1X3;Q00640;P32809;P32810;P00356;O57672;O57479;Q4U3L0;O44104;Q01597;P80534;P04797;P16858;Q5XJ10;P07486;P07487	-2.73402369571939	0.00089850641508156	1.74175150899729e-10
COLEC11	Q9BWP8	-1.3569679404064	0.00095906207738157	2.30797705649297e-10
C4B	P0C0L5	2.1948600724357	0.000981747639589086	2.54733387212194e-10
CFP	P27918;Q5RBP8	-1.52894255205276	0.00104285139721169	3.30317751446499e-10
GYPA	Q28913;P02724	-3.39127318125345	0.00108444925349631	3.89364750614011e-10
EXPA14	Q9FMA0	-1.88980379225093	0.00113914785131683	4.76532777625481e-10
	P53470	-1.72436821522286	0.00118504696679295	5.57979315264292e-10
	P11756	-1.51472345402193	0.00120908961288881	6.03600359690524e-10
IGJ	P01591;P0DUB2	-1.55968612046136	0.00122029553490718	6.25542281424042e-10
PPIA;Ppia	P62940;P62941;P62937;Q5R8S7;Q0ZQL1;Q0ZQL0;Q0ZQK8;Q0ZQL2;Q0ZQK7;P62938;Q0ZQK6;Q9TTC6;P62936;Q8HXS3;P14851;P62935;P10111;P17742;Q39613	-1.56894675270013	0.00124133652449863	6.67882420418854e-10
PF4;PF4V1	P02776;P10720;Q9Z126	-2.65713015248529	0.00126527729346642	7.17821511915876e-10
	P01806;P18524;P01812;P01809;P01810;P01808;P01807	-1.49761016352192	0.00146640679804314	1.34400431952957e-09
F11	P03951	-1.32054897062348	0.001494053908532	1.45185650953885e-09
Actr3;ACTR3;actr3	Q90WD0;Q5R8R1;P61157;Q99JY9;Q4V7C7;P61158;Q801P7;O73723;A0A1L8EV45	-1.43667873898165	0.00158667541303439	1.85410602828898e-09
CAT	P04040;O97492;P00432;O62839;Q9PWF7;Q9PT92;P24270;P04762	-2.32340958534997	0.00163570017299431	2.0929872038241e-09
FCN2	Q15485	-1.58206827348972	0.00178039295592245	2.90327854016365e-09
GYPC	P04921	-1.75700501621303	0.00183228262588698	3.23134487257926e-09
	P17304	-3.8930201460461	0.00183886145069112	3.27430352754882e-09
	P0DP04;P01782	-1.24473533238996	0.00189328882467091	3.6411433708016e-09
	C3K2X8;Q889X3;Q88QN7;Q4ZMP2;Q48D34;B0KK53;B1JDW6;Q1IFW8;A5VXN3;Q88QP8;Q8ZAN8;Q8EK70;Q47UU9;Q8EK81;Q32B27;Q8ZJB2;Q0SY20;Q4QMW6;Q0I0A7;Q1LSY4;Q15NP2;Q0HNV1;Q1C1T4;Q1C2U1;Q1CCT9;Q6LVC0;O31300;Q877T5;Q6LLV5;Q8DD27;O31301;Q3YWT3;Q3YV04;Q3ILP4;Q3IJV1;Q6CZW6;Q7MGR1;Q83JC4;Q8DCQ7;Q7MH43;Q7MYE8;Q7N9B1;Q7TTF9;Q7VRP0;Q0SZX8;Q1CN86;Q31VV0;Q12SW1;Q14JU2;Q492B2;Q4URD7;Q02T82;A4VHM8;P09591;A4VHL6;A4XZ92;A6UZH4;…	-1.51110940881259	0.00189429305961535	3.64810007023017e-09
	Q889W8;Q4ZMP7;Q4K536;Q48D39;Q3K5Z1;C3K2X3	-1.38047776153779	0.00190314427754755	3.70970415841817e-09
APOB	P04114;Q7TMA5;CON__ENSEMBL:ENSBTAP00000032840;E9Q414	-1.38599011486013	0.00194445894864275	4.00397839270549e-09
LPA	P08519	-1.51483306638264	0.00194825166038055	4.03153623432728e-09
CD5L	O43866	-1.44781492003463	0.00197923096273101	4.25994066426265e-09
IGHV3-38	A0A0C4DH36	-1.5130181605076	0.00201991192185584	4.58793284316279e-09
IGKV4-1	P06312	-1.89545997281428	0.00207953667091958	5.11679479476078e-09
ITIH4	Q14624	-1.51444323816864	0.00217450999250123	6.02663586224189e-09
	O18740	-1.30085249738413	0.00218499660699917	6.1320404964681e-09
	P01706	-1.62542457819561	0.00220938343316217	6.38085924874387e-09
MYL12A;Myl12b;Rlc-a;MYL12B	Q5RC34;A4IF97;Q5E9E2;P24032;P19105;Q3THE2;P18666;P13832;O14950;P40423	-1.78936267606172	0.00224749941154061	6.77992671343004e-09
CFL1;Cfl1	Q6B7M7;Q5E9F7;Q4R5C0;P10668;P23528;P45592;P18760;Q5G6V9;Q148F1;P21566;Q9Y281;P45591	-1.77974590758235	0.00235047566870768	7.99626901957852e-09
AMBP	P02760	-1.42921166898458	0.00237001994983724	8.23983831205644e-09
PIGR	P01833	-1.31243395815207	0.00246049097442615	9.41847203136613e-09
	P02576;P02578;Q54GX7;P07830;Q55EU6;Q553U6;P93587;P93584;P26182;P22131;P07829;P30161;Q39758;P53502;Q54HF1;Q54HF0	-1.82123238770955	0.00248526179369998	9.75545953734909e-09
Fn1	P04937	-1.38813171429309	0.00249247039624836	9.8546481271269e-09
F11R	Q9Y624	-1.6232589958611	0.00261561275813206	1.17923485931287e-08
	P07414	-1.22615962943881	0.00264857830169368	1.23461109366528e-08
IGHG1	P0DOX5;P01857	1.38870459781565	0.0027188055318792	1.35744733803294e-08
Ubi-p63E;UBC;Ubc;RPS27A;Ubb;UBB;Rps27a;RpS27A;RpL40;UBA52;Uba52	P84589;P0CG66;P68200;P68203;P62976;Q865C5;P62978;P79781;P0CG60;P0CG55;P0CG68;P0CG67;P0CG65;Q8MKD1;P0CG54;P0CG62;P62992;P0CH28;P29504;P68202;P62975;P68197;P0C273;P63052;P0C276;P0CG64;P0CG61;P63050;P63048;P63053;P68205;P0C275;P0CG53;P0CG69;P0CG48;P0CG50;P62979;P0CG51;P0CG49;P0CG47;P62972;P62982;P62983;P15357;P18101;P62987;P62986;P62984;Q63429	-1.31267383958905	0.00278683533764061	1.48265490687913e-08
	P04430	-1.51788175697948	0.00280953933748242	1.52577649857166e-08
DMTN;Dmtn	Q5R4B6;Q08495;Q08DM1;Q9WV69	-1.37764747602199	0.00291608480075676	1.75494908423521e-08
	P01826	-1.46232338713242	0.00301439011935028	1.98425354150175e-08
		-1.44028980270107	0.00316519295798067	2.36932462704079e-08
	P01618;P01629	-1.23839144877017	0.00318093927637617	2.41184186209628e-08
Calr;CALR	Q8K3H7;Q4VIT5;Q4R6K8;Q2HWU3;P52193;P28491;P15253;P18418;P14211;P27797	-1.29559797685955	0.00327811367500562	2.68375465225417e-08
IGKV2D-30	P06310;A0A075B6S6	-1.70472112633813	0.00331215390516103	2.78284134398697e-08
	P01700	-2.08413930055371	0.00362991935497208	3.92359894465641e-08
F5	Q9GLP1;P12259	-1.33963411696308	0.00374975486289714	4.42062765482301e-08
Igkv7-33	P01657;P01632;P01634	-1.1903051550906	0.00400839665966416	5.62114445369846e-08
PLG	P00747;Q5R8X6;P12545;Q29485;P06867;P06868;CON__P06868;Q01177;P20918;P80009;P80010;Q02325	1.08096627908814	0.00417364212696537	6.47978267000362e-08
ACTN1;Actn1	P12814;Q2PFV7;Q9Z1P2;Q3B7N2;Q7TPR4;P05094;Q9QXQ0;P57780;Q90734;Q5RCS6;O43707;A5D7D1;Q3ZC55;Q7PKQ5;L7UZ85;P20111;Q9JI91;P35609;P18091	-2.0600348955528	0.00438173996576217	7.66121650684555e-08
HLA-B	P16210;P13751;P01889;P13750;P30382;Q95IT1;P16215;Q95IT3;P16212;P06140;P01894;P17693;P33617;P13747	-1.4009113528844	0.00439199683938815	7.72228127843455e-08
Msn;MSN;RDX;Rdx;Ezr;EZR	Q2HJ49;P26042;P26041;P26038;O35763;P86232;P31976;Q9PU45;Q32LP2;P26044;Q8HZQ5;P35241;P26043;P31977;P26040;P15311	-1.33652837266291	0.00447966212665702	8.2548396605993e-08
ITGB3	P05106;Q8R2H2;O54890	-2.37477773320711	0.0045271454122892	8.55115534334476e-08
		-1.24036535412488	0.00455266897034418	8.71268262768907e-08
	P0A106;P0A105	-1.11143257156148	0.00459469873065279	8.98205948591664e-08
ITGA2B	P08514;P53711;Q9QUM0	-2.52258416133436	0.00467937409036305	9.53736007746664e-08
IGLV3-9	A0A075B6K5;P80748	-1.35182662622114	0.00469135638775734	9.61727860223692e-08
		-1.4807757508984	0.00478653786386383	1.02636206930629e-07
	P07828	-1.43308414196954	0.00487132381273517	1.08561336203495e-07
	Q56572;P0C6C4;A5F6C4;Q56574;Q56571;P0C6C6;A5F6C5;Q56702	-1.50671755512612	0.00488463887701063	1.0950577699585e-07
TUBA3;TUBA5	Q56WH1;B9DHQ0;P33624;O22348;Q43473;Q02245;P33627;P28752;O22349	-1.2938439755706	0.00502760813129657	1.20717576261591e-07
	Q9Y701	-1.48866045637094	0.00521187511092016	1.36044756356411e-07
KNG1	P01042	-1.36047496408833	0.00530894078724336	1.44504436343936e-07
	Q5AUY3	-1.41975975862331	0.00535684700897024	1.4877516830098e-07
AFM;Afm	P43652;P36953	-1.36504723480654	0.00545627471287053	1.57835706106198e-07
Ywhae;YWHAE	Q5ZMT0;P62262;P62261;P62260;P62259;P62258	-1.18798897284519	0.00551401222996447	1.63216423141739e-07
IGHV3-15	A0A0B4J1V0	-1.17121714838289	0.00553188816457834	1.64899746334326e-07
	P01594;P01593	-1.39877021256428	0.00569535143449399	1.8093281129765e-07
	A0A0J9YX35	-1.06686911682671	0.00572086639031753	1.83499472555646e-07
vcp;Vcp;VCP	Q3ZBT1;Q6GL04;P23787;Q01853;P55072;P46462;P03974;Q7ZU99;Q96372;P54774;Q7KN62;P54609;Q9LZF6;P54812;Q9SCN8	-1.66676082010795	0.00577875853138417	1.8938540648097e-07
GP1BB	P13224;Q04785;Q9JJM7;P56400	-2.23541116134121	0.00736788148685932	4.4473321185069e-07
IGHV4-61	P06331;P0DP08;P0DP06;A0A0C4DH41;P01825;P01824;A0A075B6R2;P0DP07;A0A087WSY4	-3.42503243946258	0.00745244149890105	4.62307503054751e-07
IGHV3-35	A0A0C4DH35	-1.46453703215031	0.00764030750164233	5.0285534458443e-07
LDHB;Ldhb	Q4R5B6;P07195;P13490;P16125;P42123;A5A6N7;P00336;Q5E9B1;Q9XT86;Q9YI05;Q9W7L3;Q9W7M6;Q9PW05;Q9PT42;P33571;Q1EG91;Q98SL1;Q98SK9;P79913;Q5R5F0;P19858;Q9W7L5;A0A1F3;Q9PW07;Q9TSX5;P13491;P79912;Q9XT87;Q5R1W9;Q9PW06;Q9W7L4;P00340;Q9BE24;Q9PT43;P00339;Q98SL0;P00342;Q6ZMR3;P06151;P07864;P00338;Q98SL2;P04642	-1.33823885686818	0.00779412225153985	5.37603974418182e-07
AGT	Q9GLN8;P01019	-1.07593065936978	0.00786936023583619	5.5511090994578e-07
C7	Q5RAD0;P10643	-1.25762753685932	0.00796188045382663	5.77098825210639e-07
GP1BA	P07359	-1.89442976202605	0.0083744183439015	6.84216982378493e-07
Cp	P13635	-0.985980808649675	0.00895656601527563	8.54690303393761e-07
SMIM1	B2RUZ4	-1.46293638881447	0.009015854245415	8.73329810493495e-07
Clic1;CLIC1	Q95MF9;Q5E9B7;Q9Z1Q5;Q6MG61;O00299;Q29238	-1.28214611532319	0.009294802361277	9.64199732381506e-07
	P30375;P30381;P30380;P30379	-1.13874804707261	0.00953329465532595	1.04602771826152e-06
APOD	P05090	-1.27000734807408	0.00977441495931738	1.13260791845872e-06
C8A	P07357	-1.43267070705798	0.0103665155974589	1.3623539998441e-06
IGHA1	P01876	-1.01207675507225	0.010693794818371	1.49913995962297e-06
		-1.08770777726894	0.0109051994175345	1.59109262182413e-06
Itga6;ITGA6	Q61739;P23229	-1.25217788225727	0.0110692115935647	1.6643305699576e-06
Cp	Q61147	-1.31890873597506	0.0112260506800496	1.73588630819587e-06
ITGB1	Q5RCA9;P05556;Q9GLP0;P53713;P53712;B0FYY4;A5Z1X6;P09055;P49134	-1.12123189821236	0.0113449070141045	1.79108521381325e-06
	P22263	-1.29658712592325	0.0113629767253841	1.79954955700593e-06
IGHV3-72	A0A0B4J1Y9	-1.24423118281672	0.0114384764319885	1.8351205269548e-06
	P19134	-1.14148728847714	0.0118228979126869	2.02328946595402e-06
	Q9UWT5	-1.17867653177914	0.0118469469319992	2.03534816749939e-06
F12	P00748	-1.08530964758767	0.0119753235973125	2.10027587723617e-06
HPX	Q5R543;P02790;P20058;Q91X72;P20059	1.78707773472093	0.0122733065554184	2.25881196380148e-06
ALDOA;Aldoa	A5A6I5;P04075;Q5NVR5;P00883;P05065;P05064;B5DGM7	-1.38558880060807	0.012559828188085	2.41643417221182e-06
FCGBP	Q9Y6R7	-1.38586311187837	0.012630567025406	2.45610939402947e-06
	P01649;P01648	-1.16987046631155	0.0127350682475571	2.51525975233286e-06
	Q5RF10	-0.92651558898978	0.0131352355734362	2.75128720333636e-06
	O59841	-1.27962960452596	0.0131406301326876	2.75453527158159e-06
Fgb	Q8K0E8;P14480	-1.04516730835066	0.0132957290230338	2.84865406045415e-06
	P12260	-1.21383011366949	0.0137108480892248	3.12279198231869e-06
AHSG	P02765;Q9N2D0	-1.12831128864599	0.0138554556620489	3.22130667192614e-06
Rab6a;Rab6b;RAB39A;Rab39a;rab-6.2;YPT6;SEC4;RABH1C;RAB6B;rab-6.1;RABH1A;RABH1D;RABH1E;ryh1;RAB6A;RABH1B;Rab6	P34143;A6QR46;O42819;Q5RAV6;Q55FK2;Q1KME6;P91580;Q9WVB1;P61294;Q14964;Q8BHD0;Q22782;Q99260;P07560;Q9SMR4;Q9NRW1;P34213;Q9LV79;Q9SID8;Q9LFT9;P17608;P20340;O80501;O18334;P35279	-1.33841063396135	0.014201489023659	3.46322622049066e-06
ABCB6	Q9NP58	-1.30812034482777	0.0142875984072307	3.52475964470426e-06
	2;43213;43214;43215;43216;43217;43218;43219;43220;43221;45080;45081;45082;45083;45084;45085;45086;45087;45088;45089;45090;45091;45092;45093;45094;45095;45096;45097;45098;45099;45100;45101;45102;45103;45104;45105;45106;45107;45108;45109;45110;45111;45112;45113;45114;45115;45116;45117;45118;45119;45120;45121;45122;45123;45124;45125;45126;45127;45128;45129;45130;45131;45132;45133;45134;45135;45136;4…	-1.12357010588612	0.0161264062850363	5.14550760249882e-06
	42;41243;41244;41245;41246;41247;41248;41249;41250;41251;41252;41253;41254;41255;41256;41257;41258;41259;41260;41261;41262;41263;41264;41265;41266;41267;41268;41269;41270;41271;41272;41273;41274;41275;41276;41277;41278;41279;41280;41281;41282;41283;41284;41285;41286;41287;41288;41289;41290;41291;41292;41293;41294;41295;41296;41297;41298;41299;41300;41301;41597;41598;42249;42250;42251;42252;42253;…	-1.0153192767942	0.0163946490335628	5.41246782872024e-06
F13A1	P00488	-1.34968905415107	0.0168351729685559	5.86780267428832e-06
Cam;calm1a;Calml3;cmd-1	P62146;P15094;Q40302;Q9UB37;Q5RAD2;Q9U6D3;Q9HFY6;Q9GRJ1;Q95NR9;Q7T3T2;Q71UH6;Q71UH5;Q6YNX6;Q6R520;Q6IT78;P62144;P27165;P62184;P62160;P62157;P62156;P62154;P62153;P62151;P62149;P62148;P62147;P62145;Q9XZP2;A3E4D8;A3E4F9;P21251;P0DP23;P11121;P0DP35;P0DP34;P0DP33;P0DP31;P0DP30;P0DP29;P0DP28;P0DP27;P0DP26;P0DP25;P0DP24;P02598;P62152;P02595;P02594;O97341;O96081;O82018;O02367;A8I1Q0;A8CEP3;A4UHC0;A3E3H0;…	-1.2456915061202	0.0171018408590448	6.15363630536559e-06
IGHV3-23	P0DP03;P01768;P01764	-1.24088064013711	0.0173789939389754	6.45883571394566e-06
APCS	P02743	1.15670719028742	0.0182137383895768	7.4589524663717e-06
IGHD	P0DOX3;P01880	-0.851547751554978	0.0196845736404892	9.48404787845042e-06
C16orf54	Q6UWD8	-1.11581978060727	0.022116866145985	1.35332904127993e-05
TF	P02787;A5A6I6;Q921I1;P12346;P56410;P09571;P02789	1.15707275801934	0.0236026194520261	1.64397349468315e-05
Tuba1b;TUBA1B;tuba;TUBA1A;Tuba1c;Tuba1a;Tuba3a;TUBA3E;TUBA1C;alphaTub84B;alphaTub84D	Q2XVP4;P68360;P05213;Q5R1W4;Q6P9V9;P68361;P81947;P68363;Q4R538;P68365;P08537;A5A6J1;Q71U36;Q2HJ86;Q6AYZ1;P68373;P68370;P68369;P36220;P68362;P02552;Q3ZCJ7;P0DPH8;Q68FR8;P05214;P02550;Q32KN8;Q6PEY2;Q9BQE3;P0DPH7;P18258;Q91060;P41383;Q28IX8;P06603;P52273;P18288;P06605;Q8T6A5;P09644;Q2HJB8;Q9JJZ2;Q6AY56;P09643;P08070;P86234;Q9NY65;P02553;Q52PV9;P50719;Q25008;P09642;P09645;P30436;P91910;P06604;Q8WQ47;…	-2.23291831050745	0.0246767109947594	1.87490643586137e-05
C1QC	P02747	1.27074677538242	0.0261061251566836	2.20946323674748e-05
CFH	P08603;Q02985	1.79054903880943	0.027435905657727	2.54854967149769e-05
	P01704	-0.98901550252512	0.0287517321279885	2.91024133198567e-05
MMRN1	Q13201	-0.909984226909131	0.0287754466104879	2.91699624221943e-05
C3	P01024;P01025;P01027;Q2UVX4;CON__Q2UVX4;P12247;Q91132;Q01833;A0RZC6;Q0ZZJ6	0.83930196665078	0.0307634049707292	3.51247301893182e-05
	P0DOX6	-2.19769947610956	0.0309202770563867	3.56188621899695e-05
HSPB1	P04792;Q3T149;Q5S1U1;P42929	-0.963809620861685	0.0317013999977432	3.8130929185325e-05
ACTG1;actg1;Actg1;actbb;actba;actb;Act5C;act-2;act-4;act-3;Act42A;act-1	P63261;A2BDB0;P63258;P63259;P63260;P63257;Q5ZMQ2;P53505;P63256;Q6P378;P15475;Q8JJB8;Q5JAK2;Q7ZVF9;Q7ZVI7;P53506;P84856;O93400;P53478;P83751;P53485;P83750;P68142;P10987;P10984;P04829;P10986;O42161;P84183;P84184;P0DM42;P68143;P02572;P0DM41;P84185;Q25010;P53486;P41340;P68555;P53456;P18603;P68556;P30162;P30163;Q93129;Q964D9;P92182;P12717;Q26065;P53463;Q00215;Q93131;O17320;Q964E0;P53464;P92179;P91754;…	-0.77799249960939	0.0322176791938525	3.98378413737641e-05
ITIH2	P19823;Q61703;O02668;P97279;CON__Q9TRI1	-0.790464305496318	0.0324790241325116	4.07158188931497e-05
TAGLN2	P37802;Q5E9F5;Q9WVA4;Q5XFX0	-0.996161721864187	0.0332069267224616	4.32097558434353e-05
IGHG4	P01861	1.42209699156766	0.0333710953715407	4.3781986436143e-05
IGLV3-10;IGLV3-16	P01717;A0A075B6K4;A0A075B6K0;P01718	-1.36643283808242	0.0343884319174818	4.75619375994543e-05
IGKV2D-28;IGKV2-40	A0A075B6P5;A0A087WW87;P01615;P01614	-1.13904004780384	0.0374776469301962	6.02100385774926e-05
IGLL5;IGLC1	P0DOX8;B9A064;P0CG04;P01709	1.5633190034066	0.0378477699364079	6.18292219621678e-05
CD36	P16671	-0.896629263194548	0.038588917527355	6.51368586249957e-05
A1BG	P04217	-0.925393542178302	0.0386764431142462	6.55331841997385e-05
STOM	P27105;P54116;Q7PPU9;Q16TM5;Q22165;Q21190;Q19200;Q19958;Q27433;Q9VZA4	-1.49116070736794	0.0433613304040999	9.00649384670825e-05
Rap1b;rap1b;RAP1B	A5A6J7;Q5ZHX1;P61223;Q4R9D4;Q5RDM6;Q99JI6;Q7ZXH7;Q640R7;P61224;A6NIZ1;Q6TEN1;Q62636;P22123;P62834;P62836;P62833;Q9YH37;P62835	-1.10078121893349	0.045148624753851	0.000100578776940789
GP9	P14770	-0.939015502579153	0.0479411961250813	0.00011827579160137
C4	P08649	-0.813210940771981	0.0480744969561876	0.000119159002869143
TPM4	P02561;P67936;P67937;Q5KR49;P19352;Q5KR48;Q5KR47;P84335;P58776;P58773;P58772;Q9NDS0;P42639;CON__Q3SX28;P04268;P13105;A1XQV4;P13104;P21107;P09495;Q01173;P58775;P09493;P58774;P04692;P58771;P07951;P06753	-0.885610733970822	0.05625379761968	0.000180758011556882
	Q4R577	-0.796061079629755	0.0582164433727466	0.000197512893134009
C4A	P0C0L4;CON__ENSEMBL:ENSBTAP00000007350;CON__P01030;P01030	-1.0414858557887	0.0588835361998593	0.000203376464998663
LYZ	P79239;P79179;P61628;P61627;P61626	-1.01924181027357	0.0608387661752135	0.00022104717799663
IGKV3D-11	P04433;A0A0A0MRZ8	-1.35931134785812	0.061244567081883	0.000224804163402148
Actbl2;ACTBL2	Q8BFZ3;Q562R1	-0.927790375771714	0.0621487647039841	0.000233284515238234
APOL1	O14791	-1.82263960075446	0.0633670270674485	0.000244945903531147
	P01703	-0.768258334482262	0.0636119096308732	0.00024732222021207
FGB	P02675;CON__P02676;P02676;Q02020	0.71483688867945	0.0689280041055199	0.000303108172722323
	A5CFN0	-0.63982595978991	0.0698252232347753	0.000313067409375701
C1S	P09871	-0.964954080419403	0.0714820064275021	0.000331859317491251
CFHR1	Q03591;Q9BXR6	-0.663803319045872	0.0719247210030632	0.00033696790034452
SERPINC1	Q5R5A3;P01008	-1.00712829021906	0.0784930446329535	0.000421284938413543
IGHM	P01871;P01874	-0.785662621164825	0.083823369953186	0.000496853706452121
	Q5R1W3;Q5R544	-1.23907805741563	0.0902051659263772	0.000595505536177193
	P01790;P01789;P01794;P01793;P01792;P01791;P01788;P01787;P01786	-0.518629485052685	0.0936740759685332	0.000652751950091737
LGALS3BP	Q08380;Q5RDA4	1.14885995008045	0.0944915270998866	0.000666604221907489
C8B	P07358	-0.769389170861935	0.0948040696063136	0.000671936531495383
ARHGDIB	P52566	-0.833635729561685	0.0973310443394993	0.000715774744177719
	P01699	-0.714531252947481	0.104035850064837	0.000843071315209033
	Q9A8T7;B8H4F0	-0.680290635214	0.111075180025391	0.000987877025475677
IGKV3D-15;IGKV3-7;IGKV3D-7	P01624;A0A087WSY6;A0A075B6H7;A0A0C4DH55	-1.29096008100642	0.114290055583667	0.00105772236031439
FGA	P02671;P06399	0.733575830782328	0.128371102305125	0.00140086912631311
PLEK;Plek	P08567;Q9JHK5;Q6Q308;Q4KM33	-0.66454962907228	0.151926307612034	0.00208096753270223
LBP	P18428	-0.688997074558277	0.155488043471164	0.00219486573091345
	P01599	-0.561657008220099	0.162977378191467	0.00244342505555203
PPBP	P02775	-0.738329112395903	0.168116959500008	0.00262094022508253
FN1	P02751;P07589;P11276;Q91740;Q28749;Q91400	0.899812874772003	0.168406657555545	0.00263111091115042
IGHV1-3;IGHV1-69-2	P0DP01;A0A0C4DH29;A0A0B4J2H0;P01743;P01742	-0.804299776031009	0.177058026442265	0.00294576078594359
	Q5NVH5	2.23643629777058	0.185855654553515	0.00328296737890696
IGHG2	P01859	0.62591568088272	0.202239081460782	0.00395319623546765
IGHV3-21	P01780;A0A0B4J1V1;P01763;P01762;A0A0C4DH32;A0A0B4J1X8;P01766	-0.628886218244553	0.204914756806074	0.00406762526366706
	P01619	-0.775523831251437	0.220731898442684	0.00477092665450387
	Q5KT10	-0.558978949293195	0.223169367526054	0.00488323951694048
SERPING1	P05155;Q6P734;P97290	1.02561867059724	0.225749401754717	0.0050032204478352
	P0DOX7	-0.388095056154185	0.235967795586232	0.00548917994314648
	P72188	-0.524242178155657	0.241924502895838	0.00578009227360395
C4BPB	P20851	-0.766706773629192	0.249927030392437	0.00617930339349832
	P0DOX2;A0A0J9YVY3	-1.0136376020375	0.250759161522612	0.0062213481950797
APOA2	P0DJG2;P02652;P0DJD2;Q8MIQ5;P0DM95	0.647614451724753	0.268689802158335	0.00717812676559253
	P0DOY3;P0DOY2;P0CF74;A0M8Q6	-0.414496275487892	0.272102749625596	0.00736593973029919
CD9	P21926	-0.640996015573741	0.280300757602069	0.00782412132425973
C4BPA	P04003	1.05800158046932	0.284293275703573	0.00805075788707522
C5	P01031;CON__Q1A7A4	-0.594386154022473	0.315915166256912	0.00999265650697368
HRG	P04196	-0.548784611937815	0.320158528362879	0.0102650233711316
IGHV3-74;IGHV3-66	A0A0B4J1X5;P19181;A0A0C4DH42;P0DP02;P01767;P01772	0.917226736190973	0.324117199870949	0.010521488336726
	P11221	-0.470827244770039	0.334169825508755	0.011182759401687
ITIH1	P19827;REV__A4SR03;Q0VCM5;CON__Q0VCM5	0.486279568030593	0.350861821422708	0.0123350108152961
SERPINA1	P01009;Q5RCW5;O00394;P01010	0.548493084080903	0.370033969899046	0.0137197677285002
TTR	P02766;Q8HXW1;Q5U7I5;Q5NVS2	-0.503336103875945	0.391357319085248	0.0153360630380903
IGHG3	P01860;P01870	0.538129994429255	0.428576695643005	0.0183795626556859
C1QA	P02745;P98086;P31720	0.760690614094234	0.433696052418585	0.0188142913732465
IGHV5-51	A0A0C4DH38;A0A0J9YXX1	-0.414289085290939	0.436979087465961	0.0190950501680518
VWF	P04275;Q28295	0.393930965511366	0.556872650229212	0.0302811789355847
IGHV3-49;IGHV3-73	A0A0A0MS15;A0A0B4J1V6	-0.314183576639465	0.590828460404564	0.0337287554810509
APOA1	P02647;P0DJG0;G3QY98;P0DM91;P0DJG1;P68292;P68293;F7FQM7;P0DMC1;I3M072;P0DP49;P0DMA8;P0DTU5;P0DMB0;P0DMS3;D7PGV9;P18648;P0DTU8;P0DMA9;P0DMS4;P02648;P0DMS6;M3XYN3;P0DTQ9;A0A2Y9HRR8;P0DM92;D2HC77;P0DTR0;P0DMS5;P15497;P0DMA6;CON__P15497;P0DTU6;P0DTV2;H0VVW3;Q9Z2L4;G5BQH5;P0DMS2;P0DTU9	0.183902649924022	0.611062473431124	0.0358304911214594
C1QB	P02746;P31721;P14106	-0.193959859706748	0.616997627724102	0.0364531615938448
	Q864W1	-0.124137636818311	0.772109791666116	0.0534770729664904
CLU	P10909;P25473;Q9XSC5;Q29482	-0.0895384225112927	0.796094050825585	0.0561981999517033
F2	P00734;Q5R537;P19221;Q19AZ8;P00735;CON__P00735;P18292	-0.182497295305183	0.819509945677643	0.058867043129808
HPR	P00739	-0.147588569766945	0.877764936241785	0.0655366944350635
HP	P00738;Q5VAN1;P19006;Q60574;Q2TBU0;B6D985;B6E141;Q61646;O35086;Q8SPS7;P19007;P06866	0.0366894899234254	0.897407073356252	0.0677885467322872
APOH	P02749;Q95LB0;P33703;P17690;CON__P17690;P26644;Q01339	-0.0443104916079271	0.906129441140141	0.0687881111592414
IGKC	P01834	0.0330561064532731	0.93594252021918	0.0722000724208913
CFB	P00751;Q864W0;Q864V9	0.0150958061874	0.967827297194823	0.0758359039724532
A2M	P01023;Q5R4N8;P20742;P06238;Q6GQT1;Q61838	0.0104533006076615	0.978634314963805	0.0770638473130412
PROS1	P07225;Q28520;P98118;P07224;CON__P07224;Q08761;P53813	-0.0158368766495229	0.979660949819147	0.0771803628907715
			Table S3. Differentially expressed proteins in blood plasma EVs from GBA1-PD patients and controls
