# Supplementary material for: p.N370S GBA1 Mutation Influences the Morphology and Lipid Composition of Extracellular Vesicles in Blood Plasma from Patients with Parkinson’s Disease
Source: Int J Mol Sci. 2025 Sep 19;26(18):9152. doi: 10.3390/ijms26189152 (PMC12470647; doi:10.3390/ijms26189152)
Supplement: Supplementary file 1 [file ijms-26-09152-s001.zip › Table S4. Functional clusters identified through Gene Ontology (GO) analysis of proteomics data in blood plasma EVs comparing GBA1-PD patients and controls.xls]

## Sheet: ClueGO Results
Table S4. Functional clusters identified through Gene Ontology (GO) analysis of proteomics data in blood plasma EVs comparing GBA1-PD patients and controls
ID	Term	Ontology Source	GOLevels	GOGroups	% Associated Genes	Nr. Genes	Associated Genes Found
GO:0001895	retina homeostasis	GO_BiologicalProcess-EBI-UniProt-GOA-ACAP-ARAP_25.05.2022_00h00	[4, 6]	Group00	7.89474	6	[ACTB, ACTG1, B2M, JCHAIN, PIGR, SLC2A1]
GO:0005200	structural constituent of cytoskeleton	GO_BiologicalProcess-EBI-UniProt-GOA-ACAP-ARAP_25.05.2022_00h00	[6]	Group01	6.73077	7	[ACTB, ACTG1, ANK1, EPB41, EPB42, SPTA1, TUBB1]
GO:0051180	vitamin transport	GO_BiologicalProcess-EBI-UniProt-GOA-ACAP-ARAP_25.05.2022_00h00	[4]	Group02	5.88235	3	[AFM, GC, SLC2A1]
GO:0051702	biological process involved in interaction with symbiont	GO_BiologicalProcess-EBI-UniProt-GOA-ACAP-ARAP_25.05.2022_00h00	[3]	Group03	4.62963	5	[APOL1, CFHR1, CFL1, GAPDH, PF4]
GO:0051873	killing by host of symbiont cells	GO_BiologicalProcess-EBI-UniProt-GOA-ACAP-ARAP_25.05.2022_00h00	[4, 5, 6]	Group03	14.8148	4	[APOL1, CFHR1, GAPDH, PF4]
GO:0000041	transition metal ion transport	GO_BiologicalProcess-EBI-UniProt-GOA-ACAP-ARAP_25.05.2022_00h00	[7]	Group04	4.3956	4	[B2M, CP, HPX, TFRC]
GO:0006826	iron ion transport	GO_BiologicalProcess-EBI-UniProt-GOA-ACAP-ARAP_25.05.2022_00h00	[8]	Group04	8.33333	4	[B2M, CP, HPX, TFRC]
GO:0006959	humoral immune response	GO_BiologicalProcess-EBI-UniProt-GOA-ACAP-ARAP_25.05.2022_00h00	[3]	Group05	4.32099	14	[C4A, C4B, C8B, CFH, CFHR1, FCN3, GAPDH, IGHG4, IGHV3-43D, IGHV4-61, IGLL5, JCHAIN, PF4, PPBP]
GO:0006910	phagocytosis, recognition	GO_BiologicalProcess-EBI-UniProt-GOA-ACAP-ARAP_25.05.2022_00h00	[3, 6]	Group05	6.08696	7	[C4B, FCN3, IGHG4, IGHV3-43D, IGHV4-61, IGLL5, LBP]
GO:0008228	opsonization	GO_BiologicalProcess-EBI-UniProt-GOA-ACAP-ARAP_25.05.2022_00h00	[3, 4, 7]	Group05	15.7895	3	[C4B, FCN3, LBP]
GO:0006956	complement activation	GO_BiologicalProcess-EBI-UniProt-GOA-ACAP-ARAP_25.05.2022_00h00	[3, 4, 5, 6, 7]	Group05	6.75676	10	[C4A, C4B, C8B, CFH, CFHR1, FCN3, IGHG4, IGHV3-43D, IGHV4-61, IGLL5]
GO:0009595	detection of biotic stimulus	GO_BiologicalProcess-EBI-UniProt-GOA-ACAP-ARAP_25.05.2022_00h00	[3]	Group06	7.14286	3	[C4B, HLA-B, LBP]
GO:0098581	detection of external biotic stimulus	GO_BiologicalProcess-EBI-UniProt-GOA-ACAP-ARAP_25.05.2022_00h00	[4]	Group06	11.5385	3	[C4B, HLA-B, LBP]
GO:0006910	phagocytosis, recognition	GO_BiologicalProcess-EBI-UniProt-GOA-ACAP-ARAP_25.05.2022_00h00	[3, 6]	Group06	6.08696	7	[C4B, FCN3, IGHG4, IGHV3-43D, IGHV4-61, IGLL5, LBP]
GO:0008228	opsonization	GO_BiologicalProcess-EBI-UniProt-GOA-ACAP-ARAP_25.05.2022_00h00	[3, 4, 7]	Group06	15.7895	3	[C4B, FCN3, LBP]
GO:0043277	apoptotic cell clearance	GO_BiologicalProcess-EBI-UniProt-GOA-ACAP-ARAP_25.05.2022_00h00	[6]	Group06	9.09091	4	[C4A, C4B, FCN3, ITGB3]
GO:1905953	negative regulation of lipid localization	GO_BiologicalProcess-EBI-UniProt-GOA-ACAP-ARAP_25.05.2022_00h00	[2, 3, 4, 5]	Group07	7.14286	3	[APOC1, APOC3, ITGB3]
GO:0032369	negative regulation of lipid transport	GO_BiologicalProcess-EBI-UniProt-GOA-ACAP-ARAP_25.05.2022_00h00	[3, 4, 5, 6, 7]	Group07	12.5	3	[APOC1, APOC3, ITGB3]
GO:0045806	negative regulation of endocytosis	GO_BiologicalProcess-EBI-UniProt-GOA-ACAP-ARAP_25.05.2022_00h00	[3, 4, 5, 6, 7]	Group07	6.12245	3	[APOC1, APOC3, ITGB3]
GO:0048259	regulation of receptor-mediated endocytosis	GO_BiologicalProcess-EBI-UniProt-GOA-ACAP-ARAP_25.05.2022_00h00	[5, 6, 7]	Group07	4.12371	4	[APOC1, APOC3, B2M, ITGB3]
GO:0048261	negative regulation of receptor-mediated endocytosis	GO_BiologicalProcess-EBI-UniProt-GOA-ACAP-ARAP_25.05.2022_00h00	[4, 5, 6, 7, 8]	Group07	10	3	[APOC1, APOC3, ITGB3]
GO:0042743	hydrogen peroxide metabolic process	GO_BiologicalProcess-EBI-UniProt-GOA-ACAP-ARAP_25.05.2022_00h00	[4]	Group08	8	4	[CAT, HBA1, HBB, PRDX2]
GO:0042744	hydrogen peroxide catabolic process	GO_BiologicalProcess-EBI-UniProt-GOA-ACAP-ARAP_25.05.2022_00h00	[4, 5]	Group08	13.3333	4	[CAT, HBA1, HBB, PRDX2]
GO:0098869	cellular oxidant detoxification	GO_BiologicalProcess-EBI-UniProt-GOA-ACAP-ARAP_25.05.2022_00h00	[3, 6]	Group08	4	4	[CAT, HBA1, HBB, PRDX2]
GO:0016209	antioxidant activity	GO_BiologicalProcess-EBI-UniProt-GOA-ACAP-ARAP_25.05.2022_00h00	[4, 7]	Group08	4.3956	4	[CAT, HBA1, HBB, PRDX2]
GO:0004601	peroxidase activity	GO_BiologicalProcess-EBI-UniProt-GOA-ACAP-ARAP_25.05.2022_00h00	[5, 8]	Group08	6.89655	4	[CAT, HBA1, HBB, PRDX2]
GO:0035633	maintenance of blood-brain barrier	GO_BiologicalProcess-EBI-UniProt-GOA-ACAP-ARAP_25.05.2022_00h00	[4, 6]	Group09	8.33333	3	[ACTB, ACTG1, VCL]
GO:0150115	cell-substrate junction organization	GO_BiologicalProcess-EBI-UniProt-GOA-ACAP-ARAP_25.05.2022_00h00	[5]	Group09	4.34783	4	[ACTG1, ACTN1, TLN1, VCL]
GO:0007044	cell-substrate junction assembly	GO_BiologicalProcess-EBI-UniProt-GOA-ACAP-ARAP_25.05.2022_00h00	[6]	Group09	4.65116	4	[ACTG1, ACTN1, TLN1, VCL]
GO:0048041	focal adhesion assembly	GO_BiologicalProcess-EBI-UniProt-GOA-ACAP-ARAP_25.05.2022_00h00	[5, 7]	Group09	5.06329	4	[ACTG1, ACTN1, TLN1, VCL]
GO:0098918	structural constituent of synapse	GO_BiologicalProcess-EBI-UniProt-GOA-ACAP-ARAP_25.05.2022_00h00	[6]	Group09	21.4286	3	[ACTB, ACTG1, ACTN1]
GO:0099186	structural constituent of postsynapse	GO_BiologicalProcess-EBI-UniProt-GOA-ACAP-ARAP_25.05.2022_00h00	[5, 7]	Group09	33.3333	3	[ACTB, ACTG1, ACTN1]
GO:0150105	protein localization to cell-cell junction	GO_BiologicalProcess-EBI-UniProt-GOA-ACAP-ARAP_25.05.2022_00h00	[6]	Group09	13.0435	3	[ACTB, ACTG1, VCL]
GO:0050878	regulation of body fluid levels	GO_BiologicalProcess-EBI-UniProt-GOA-ACAP-ARAP_25.05.2022_00h00	[3]	Group10	5.29801	16	[ACTB, ACTG1, ACTN1, FERMT3, FGG, FLNA, GP1BA, GP1BB, HBB, ITGB3, MYH9, PF4, PLEK, PPIA, TLN1, VCL]
GO:0007596	blood coagulation	GO_BiologicalProcess-EBI-UniProt-GOA-ACAP-ARAP_25.05.2022_00h00	[3, 5]	Group10	8.0402	16	[ACTB, ACTG1, ACTN1, FERMT3, FGG, FLNA, GP1BA, GP1BB, HBB, ITGB3, MYH9, PF4, PLEK, PPIA, TLN1, VCL]
GO:0007599	hemostasis	GO_BiologicalProcess-EBI-UniProt-GOA-ACAP-ARAP_25.05.2022_00h00	[4]	Group10	7.76699	16	[ACTB, ACTG1, ACTN1, FERMT3, FGG, FLNA, GP1BA, GP1BB, HBB, ITGB3, MYH9, PF4, PLEK, PPIA, TLN1, VCL]
GO:0034109	homotypic cell-cell adhesion	GO_BiologicalProcess-EBI-UniProt-GOA-ACAP-ARAP_25.05.2022_00h00	[4]	Group10	15.3846	14	[ACTB, ACTG1, ACTN1, FERMT3, FGG, FLNA, GP1BA, HBB, ITGB3, MYH9, PLEK, PPIA, TLN1, VCL]
GO:0042060	wound healing	GO_BiologicalProcess-EBI-UniProt-GOA-ACAP-ARAP_25.05.2022_00h00	[4]	Group10	4.41989	16	[ACTB, ACTG1, ACTN1, FERMT3, FGG, FLNA, GP1BA, GP1BB, HBB, ITGB3, MYH9, PF4, PLEK, PPIA, TLN1, VCL]
GO:0030168	platelet activation	GO_BiologicalProcess-EBI-UniProt-GOA-ACAP-ARAP_25.05.2022_00h00	[3, 4, 6]	Group10	12.9032	16	[ACTB, ACTG1, ACTN1, FERMT3, FGG, FLNA, GP1BA, GP1BB, HBB, ITGB3, MYH9, PF4, PLEK, PPIA, TLN1, VCL]
GO:0007229	integrin-mediated signaling pathway	GO_BiologicalProcess-EBI-UniProt-GOA-ACAP-ARAP_25.05.2022_00h00	[4, 5, 6]	Group10	5.26316	6	[FERMT3, FLNA, ITGA2B, ITGB3, MYH9, PLEK]
GO:0070527	platelet aggregation	GO_BiologicalProcess-EBI-UniProt-GOA-ACAP-ARAP_25.05.2022_00h00	[4, 5, 7]	Group10	21.5385	14	[ACTB, ACTG1, ACTN1, FERMT3, FGG, FLNA, GP1BA, HBB, ITGB3, MYH9, PLEK, PPIA, TLN1, VCL]
GO:0072376	protein activation cascade	GO_BiologicalProcess-EBI-UniProt-GOA-ACAP-ARAP_25.05.2022_00h00	[2, 4, 5]	Group11	22.2222	4	[FGG, FLNA, GP1BA, GP1BB]
GO:0072378	blood coagulation, fibrin clot formation	GO_BiologicalProcess-EBI-UniProt-GOA-ACAP-ARAP_25.05.2022_00h00	[3, 4, 5, 6]	Group11	23.5294	4	[FGG, FLNA, GP1BA, GP1BB]
GO:0007597	blood coagulation, intrinsic pathway	GO_BiologicalProcess-EBI-UniProt-GOA-ACAP-ARAP_25.05.2022_00h00	[3, 4, 5, 6, 7]	Group11	33.3333	3	[FLNA, GP1BA, GP1BB]
GO:0010543	regulation of platelet activation	GO_BiologicalProcess-EBI-UniProt-GOA-ACAP-ARAP_25.05.2022_00h00	[4, 5, 7]	Group11	7.01754	4	[FLNA, GP1BA, GP1BB, PLEK]
GO:0098751	bone cell development	GO_BiologicalProcess-EBI-UniProt-GOA-ACAP-ARAP_25.05.2022_00h00	[4, 5, 6, 7]	Group11	12.5	3	[FLNA, GP1BA, GP1BB]
GO:0010572	positive regulation of platelet activation	GO_BiologicalProcess-EBI-UniProt-GOA-ACAP-ARAP_25.05.2022_00h00	[4, 5, 6, 7, 8]	Group11	33.3333	4	[FLNA, GP1BA, GP1BB, PLEK]
GO:0061515	myeloid cell development	GO_BiologicalProcess-EBI-UniProt-GOA-ACAP-ARAP_25.05.2022_00h00	[4, 5, 6, 7, 8, 9]	Group11	7.31707	3	[FLNA, GP1BA, GP1BB]
GO:0030219	megakaryocyte differentiation	GO_BiologicalProcess-EBI-UniProt-GOA-ACAP-ARAP_25.05.2022_00h00	[5, 6, 7, 8, 9]	Group11	7.69231	4	[FLNA, GP1BA, GP1BB, PF4]
GO:0035855	megakaryocyte development	GO_BiologicalProcess-EBI-UniProt-GOA-ACAP-ARAP_25.05.2022_00h00	[5, 6, 7, 8, 9, 10]	Group11	23.0769	3	[FLNA, GP1BA, GP1BB]
