# Supplementary material for: p.N370S GBA1 Mutation Influences the Morphology and Lipid Composition of Extracellular Vesicles in Blood Plasma from Patients with Parkinson’s Disease
Source: Int J Mol Sci. 2025 Sep 19;26(18):9152. doi: 10.3390/ijms26189152 (PMC12470647; doi:10.3390/ijms26189152)
Supplement: Supplementary file 1 [file ijms-26-09152-s001.zip › Table S5. Normalized lipid profiles of blood plasma EVs across study groups.xlsx]

## Sheet: Лист1
	GBA1-PD_p.L444P_1	GBA1-PD_p.L444P_2	GBA1-PD_p.L444P_3	GBA1-PD_p.N370S_1	GBA1-PD_p.N370S_2	GBA1-PD_p.N370S_3	Controls	Controls	Controls
CE 16:1	13.8934126924238	13.1129905114949	14.0521619319009	15.2858819641966	15.919544627191	15.6157492106943	6.68650052718322	13.5257382747115	12.5556756845439
CE 18:1	16.0533968220061	15.2747884959454	16.016878277421	9.6181331094346	9.5800405113953	9.57337262419891	12.8744050764095	14.1191932786799	12.9598604553637
CE 18:1(d7)	26.7710757170367	26.0443416412543	26.695452687812	29.5054289472764	29.8422160886377	29.6602506428487	24.3168088682446	24.1971215504628	25.4097222030813
CE 18:2	23.9687820586747	23.2953055922449	24.0563148244333	16.103122159317	16.7110233459604	16.4172174670118	24.1332162301195	23.0649765165082	23.4514574655597
CE 18:3	14.7409587241276	13.6768509202472	14.5979923331823	9.6181331094346	9.5800405113953	9.57337262419891	6.68650052718322	6.67198965564912	7.00227938928124
CE 20:3	12.9534024093138	13.1226828837552	14.0128411832238	9.6181331094346	13.8643648855747	12.8576969983783	6.68650052718322	12.1694346002231	7.00227938928124
CE 20:4	19.5949785590393	19.6353612813247	20.3498474814447	9.6181331094346	9.5800405113953	9.57337262419891	19.3866456021504	18.0456203415505	19.2486049133154
CE 20:5	13.6550829420501	12.3404201210782	13.1657495681196	9.6181331094346	9.5800405113953	9.57337262419891	6.68650052718322	6.67198965564912	7.00227938928124
CE 22:6	13.3736987407308	13.6032586017346	14.5571593893041	9.6181331094346	9.5800405113953	9.57337262419891	11.237209960755	10.9925163953599	10.9899711302437
Cer 40:1;O2/Cer 17:0;O2/23:1	12.2035963885512	13.6709426878759	14.476844880345	15.5862686107793	14.3488672045166	15.0630452461232	13.1777309670333	14.2136313971126	11.7383692959906
Cer 40:1;O2/Cer 18:1;O2/22:0	16.3541481557345	15.715189499219	16.5435113818506	19.9988043129768	15.5403236760499	19.0198938656888	15.7760217152528	16.5919377185296	14.6647835801258
Cer 41:1;O2/Cer 18:1;O2/23:0	13.0669067251199	13.1116136750225	13.8318268627465	15.3571107698967	15.5894207344696	15.4538774672627	11.0887882387169	10.726956114867	7.00227938928124
Cer 42:1;O2/Cer 18:1;O2/24:0	12.7115138123516	13.2802524425024	14.0872944814018	9.6181331094346	15.0787251510324	14.072057263836	6.68650052718322	12.1722224175948	7.00227938928124
Cer 42:2;O2/Cer 18:1;O2/24:1	6.74830907406341	14.3467147314509	15.1048864471938	9.6181331094346	9.5800405113953	9.57337262419891	14.038318884385	14.3790806910898	7.00227938928124
DG 30:5	22.6852232357799	21.6294529377769	22.3119647506262	26.1457781024693	26.2224822018461	26.1595574759464	22.6037067015314	22.508850553771	23.0113506232586
DG 32:1/DG 16:0_16:1	17.10122029282	16.921511438353	17.6172590245251	19.8582181434232	20.5717274570372	20.2376602419713	17.45449208567	15.6857120792652	7.00227938928124
DG 33:1(d7)/DG 15:0_18:1(d7)	23.3649939642343	22.5916915293056	23.3388803223416	26.435346852232	26.520937493695	26.4537530122103	23.5336454365548	23.547995111588	22.9645074897306
DG 34:0	20.4057446031648	19.7527950489929	20.5120020974883	23.2569863536033	23.5444409662243	23.3841626104239	20.3229227747376	19.4253301555497	20.3169203751772
DG 34:0/DG 16:0_18:0	21.3966290206285	20.8968868367339	21.6307297430936	24.3992192277221	24.644408046604	24.5030413003813	21.7732937729082	21.8094603817981	21.3437509828344
DG 34:2/DG 16:0_18:2	19.6319885323316	19.3399621043762	19.7487365683592	22.1289044775134	22.5971293123692	22.3594013172513	20.4439057084241	20.4301431179961	17.3564110626603
DG 34:3	24.8448655246478	24.2459863978154	25.0333205750123	27.8085060143187	28.1426315857781	27.9618255947249	25.2731647789909	25.274964245131	24.5840512107888
DG 36:0	20.5628701524947	19.9859711281452	20.6536969617973	23.420268081415	23.6987997179586	23.5424884161589	20.8890969121774	19.712141364366	20.9862639608125
DG 36:0/DG 18:0_18:0	22.1803843663562	21.659413902505	22.3819494666248	25.1427969504413	25.5842074881974	25.3576183409501	22.5548307487803	22.5035762674316	22.0284192067464
DG 36:1/DG 18:0_18:1	15.1642764092395	16.2468195473218	17.3288547589474	17.1845197233373	17.526251247749	17.3421350933551	16.6344991130419	16.9320641991575	15.3461873658711
DG 36:2/DG 18:1_18:1	16.4771707128693	19.8892351242153	20.6712776013464	17.9418109862719	17.8874955642754	17.8889618917484	20.6839146911444	20.7685209198778	20.8329061228893
DG 36:3	6.74830907406341	14.1552116895352	15.1374014793827	9.6181331094346	9.5800405113953	9.57337262419891	13.8951018795738	14.7757357939108	15.0669567615693
DG 36:3/DG 18:1_18:2	15.3830672676142	17.3531179401229	18.1157970070809	17.2279035606374	17.4796760756926	17.3353433526154	17.2509182852841	18.199471406535	17.1882373218805
DG 36:4/DG 18:2_18:2	14.8422970522475	16.3172248022737	17.2587459052745	9.6181331094346	17.467305498139	16.4606376109426	17.2382181203846	17.3942583651351	17.1143898834389
DG 37:7	27.6902890193889	26.6025896279993	27.4364914144827	30.1737429736136	30.3658783120547	30.2486841166149	27.243585892928	27.7721989832258	27.0024130954219
DG 40:2	18.4694331560653	17.7531758925132	18.5059676322493	23.5004432004545	23.9148697281774	23.6996122969464	18.6076084507944	18.6170285748466	18.2522270208559
DG 40:4	13.7586674323493	13.6159387154975	14.5531063266223	9.6181331094346	9.5800405113953	9.57337262419891	11.2544381482673	12.249345148062	13.8345549415597
DG 42:4	25.5236224399424	24.4537081527587	25.1462818009206	28.5085623834114	28.2796007255713	28.3715215743372	25.4651143509377	25.4071188162245	25.4323033646932
DG 43:4	25.3786924570417	24.4956188676174	25.1567892704726	28.3745598839647	28.450299891263	28.387838123477	25.3249178712939	25.2521361465144	25.0724919447532
DG 44:3	28.4311601432099	27.6505588106707	28.3553119736788	31.413099336582	31.4988083353967	31.4315672116094	28.6037363283412	28.6014291768353	28.4895465379488
DG 44:4	24.2979515300686	23.5619501412698	24.2868432808913	27.2766962619268	27.4177358935181	27.3242803515463	24.4496652940437	24.4270018417635	24.4918747611304
DG 44:9	19.4644271953018	18.9361128740648	18.9781810205761	22.1198447111308	22.1006854126506	22.084581934496	19.7902037032064	18.2408082076853	15.6205936086187
DG 45:10	26.0318269064703	24.6148083348427	25.4694498805946	29.2850801640617	28.5442246228588	28.9313127864397	25.460603970045	25.69886643928	24.1483083072964
DG 45:4	22.8548656622277	22.1306292271544	22.7620238843614	25.7575026529095	25.9070013580149	25.8095846979289	22.8616054858273	22.4918969599669	7.00227938928124
DG 46:4	20.0210549167536	19.2728496582852	19.943001816891	23.6238836866049	23.2653145019343	23.4277654030046	20.2054925929799	20.1869203050608	20.303589666557
DG 46:6	21.8133975521967	21.2188112682508	22.0228268749542	23.8940541766191	25.3781684436064	24.8024847335198	22.221150171924	22.2007039393967	22.583984450489
DG 46:9	22.1126971009007	20.8840241216284	19.9984928513366	24.8386281063921	24.6625347538798	24.726516670136	22.007624446214	22.0672813562573	22.0138569405286
DG 47:13	21.1398876705924	19.8446831673972	20.8384066095223	23.578222053691	24.4168286563875	24.0374052973163	20.6936911288305	20.9420007078639	19.6838994813646
DG 48:4	19.142847211666	18.42447006205	19.1691091298662	21.8921493150328	22.2360183738822	22.0509737236197	19.3195618755865	19.3002471586468	19.4016299126564
DG 50:10	21.419002917491	21.132163464198	21.5861209750306	23.6897272673867	24.8654756984884	24.3759517281484	21.2347350004037	21.5315277401724	7.00227938928124
DG 51:10	21.3946252889445	20.6158936993628	21.3751886837415	24.3332089965797	24.4461162163503	24.3659230705087	21.5214825488726	21.6244437783343	21.7796564103973
DG 51:8	6.74830907406341	5.85871864202411	6.57627113032721	9.6181331094346	9.5800405113953	9.57337262419891	6.68650052718322	6.67198965564912	7.00227938928124
DG 52:10	22.2527930369136	21.4535363649907	22.1939609166685	25.1588372004323	25.2686926627257	25.1899464200699	22.3726039258315	22.3699316822645	22.6099511332245
LPC 15:0	23.8246512172308	23.0464273904774	23.7314799586083	26.7917826753741	26.9178119173925	26.8314156774724	23.6385524690672	23.6444984445593	23.8380466890828
LPC 16:0	11.9980784044824	12.8957724101996	13.5291113117962	9.6181331094346	9.5800405113953	9.57337262419891	12.1586096882145	6.67198965564912	7.00227938928124
LPC 18:0/0:0	14.0366712203744	15.7486138848125	16.6511270461428	13.5987441243264	13.8520926996431	13.7070510594309	15.6821716442715	16.4694465740467	16.9937461979693
LPC 18:1(d7)	24.5802975877726	23.7448387830996	24.4333540198386	27.5255579781277	27.5874636417539	27.5316628541949	24.4233025903092	24.3994869190359	25.748210944273
MG 18:0	21.9621395560463	21.7490940721084	22.3216198749119	24.6920313338599	25.6733470912745	25.24520122032	22.5686102496893	22.5014817323367	7.00227938928124
MG 22:0	18.2330244456673	17.6282997526541	18.2702866273193	20.9697370829462	21.4476004084224	21.2058980601536	18.4613995085112	17.6062315956443	18.944566124642
NAE 10:0	20.3921203977759	19.545940361936	20.1002184108004	23.345357601041	23.148321805663	23.2233132779953	20.402287630675	20.1847888382236	19.6865322422278
NAE 20:1	20.1423853866866	19.3360716774006	19.8909849773525	23.0404415948946	23.1666537420009	23.0801712486711	20.1388005027812	19.9739602484384	19.8927761094101
NAE 26:6	19.7054252068526	18.8581081113655	19.6475382183124	22.7494281926755	23.1146692052063	22.9203838231186	19.7295527040724	19.8022509373017	19.6628724792338
NAE 27:1	21.2109149541607	20.4649711110909	21.0900825535602	24.0605079722154	24.2902983964093	24.1558977304499	21.4150505699011	21.3044643570659	21.4801892811173
NAE 9:0	24.9994070450412	24.60080792826	25.2630325871493	28.7394107161015	28.7998488401544	28.7447565888573	25.4966174717269	25.3844405829071	25.5906761165285
PC 31:0	6.74830907406341	13.1333060048382	14.0901328475906	9.6181331094346	9.5800405113953	9.57337262419891	13.3619437737352	6.67198965564912	14.5302497736339
PC 32:0	11.0653264589888	12.7906036170995	13.4730884712815	12.1604512727473	12.0784153271204	12.0938864171932	13.5375824263719	12.6757054088879	17.8930158924178
PC 32:0/PC 16:0_16:0	20.7409501313941	22.8485931875472	23.548129853995	9.6181331094346	9.5800405113953	9.57337262419891	22.903728154715	23.688105615236	24.0714587445905
PC 32:1	17.3338277251436	18.272233608981	19.0733987160768	9.6181331094346	9.5800405113953	9.57337262419891	19.1341179376721	19.0543251248522	18.2389148081215
PC 32:2	12.9585193626063	14.1612577518033	14.8781890199518	13.5194100985796	14.0864492033241	13.8087130340902	14.974324956365	14.9992915735064	15.116931454125
PC 33:1	6.74830907406341	13.9776597147476	14.0029430004879	9.6181331094346	9.5800405113953	9.57337262419891	6.68650052718322	6.67198965564912	7.00227938928124
PC 34:0	11.6387652115863	13.8854972184656	14.6904683175071	9.6181331094346	13.3560422568093	12.349374369613	14.7705090446984	14.6022102583396	14.8048741775115
PC 34:0/PC 16:0_18:0	19.347623888291	21.6492428550264	22.3632345834364	16.6600845924158	9.5800405113953	15.6153241071801	22.6173688132859	22.6492813034998	22.2289027493238
PC 34:1/PC 16:0_18:1	23.8081846794472	25.3241243788041	26.0759957954251	9.6181331094346	9.5800405113953	9.57337262419891	26.184163539774	26.1915697586061	26.1309185686849
PC 34:2	16.6491612305598	17.9920074002217	19.0314287432867	15.2712042606361	14.4126847722095	14.8737807217134	17.0048020101602	16.3827626599684	20.0093781174052
PC 34:2/PC 16:0_18:2	24.018875773474	24.8870743331944	25.6732345994087	18.355601983312	18.6001169411518	18.4590541911748	25.7866745445809	25.8472247269927	25.6651077458684
PC 34:3	14.445242848703	16.2465059475059	17.1435719323767	14.6238121585639	14.8502791292712	14.7173873039925	16.4241662888181	16.4477517414345	16.3511364342083
PC 34:4	12.4836104073501	12.3195820582502	12.993058411556	14.4174618909533	15.1379038193326	14.8012572291711	12.9220268394059	13.0833566610937	11.7000229843411
PC 35:1	16.4066592308232	18.5868682571929	19.2830332604377	9.6181331094346	9.5800405113953	9.57337262419891	18.1402106783393	18.5031277630523	18.5237273665495
PC 35:2	13.8982534582216	15.1106950535072	16.0801740384241	9.6181331094346	9.5800405113953	9.57337262419891	13.4539136322122	15.0622629802646	17.3297230273148
PC 35:4	6.74830907406341	5.85871864202411	6.57627113032721	9.6181331094346	9.5800405113953	9.57337262419891	6.68650052718322	6.67198965564912	7.00227938928124
PC 36:0	12.5266095285356	14.3412035558196	14.711046330908	9.6181331094346	9.5800405113953	9.57337262419891	14.141787841671	12.9595451510915	13.1235362656873
PC 36:1/PC 18:0_18:1	21.9487568817638	24.0165886658582	24.7647465118133	9.6181331094346	13.2794023848535	12.2727344976572	25.0645108100768	24.8273372880705	24.7050323977389
PC 36:2	15.245482693284	17.0056209202989	17.7486318808304	9.6181331094346	9.5800405113953	9.57337262419891	17.635172529288	16.3056903099054	18.8672468147249
PC 36:2/PC 18:0_18:2	23.6707348232316	24.5372600267897	25.2871992613204	19.1306338749147	19.9219748892735	19.5593941237192	25.5839962366507	25.6259857667104	24.9777777873768
PC 36:3/PC 16:0_20:3	20.2214039922978	21.7695355368012	22.5708661461961	21.2747358665356	20.8958550759774	21.0696204461498	21.6633674322025	21.9571424840218	22.3967807814365
PC 36:4	6.74830907406341	16.3924547207178	17.5918418048532	9.6181331094346	9.5800405113953	9.57337262419891	16.1812687488549	17.7470338683526	18.7678712622192
PC 36:4/PC 16:0_20:4	21.5484560326045	23.4864715036555	24.2230325712925	9.6181331094346	14.358085734546	13.3514178473496	24.4584536127503	24.529812160548	24.4300632440404
PC 36:5/PC 16:0_20:5	16.1416058030117	16.1629758069116	16.984013271953	17.3720475927166	18.3938528283832	17.9524565250772	16.8247971838369	16.6787991141028	16.805987325844
PC 37:2	13.4164711703543	12.9148433427705	13.7562768153702	9.6181331094346	9.5800405113953	9.57337262419891	13.4693874409643	6.67198965564912	7.00227938928124
PC 37:4/PC 17:0_20:4	6.74830907406341	14.060247829405	14.5906437582843	9.6181331094346	9.5800405113953	9.57337262419891	13.2634159275572	13.9494689162812	14.3994243889624
PC 37:7	12.3318118002586	14.3276293153878	15.5654795964392	9.6181331094346	9.5800405113953	9.57337262419891	14.6076770737659	15.8207006929706	16.0467265635277
PC 38:2	20.0433827965304	21.1530745097026	22.1368599012417	11.1604512727473	13.3177062730302	12.595955909566	21.980472579351	22.2493305377855	21.7474391774258
PC 38:3/PC 18:0_20:3	19.1120132602338	20.7417492731017	21.4551641929539	19.8878725955233	19.7399975512537	19.789264877624	21.7110947381144	21.6652097487289	21.4457127111209
PC 38:4	12.7415085526494	16.4331009045803	17.3198310648381	9.6181331094346	9.5800405113953	9.57337262419891	17.2603039494682	17.3655781077519	18.0920191042102
PC 38:4/PC 18:0_20:4	21.6444577471249	23.7589271310192	24.512800530816	9.6181331094346	9.5800405113953	9.57337262419891	24.6708898193677	24.6799970788851	24.2930459441695
PC 38:6	11.7552955043795	12.7252473609006	13.4602193029698	13.3536973484242	13.1685004563527	13.2372588393285	12.0963857344527	12.5026663811554	13.8732425636958
PC 38:6/PC 16:0_22:6	18.4023975885862	20.0637348473196	20.8107899427089	9.6181331094346	9.5800405113953	9.57337262419891	21.0451403935535	21.0609069073732	20.9502398645604
PC 40:4	13.0656777788592	16.1593932882767	17.0297115936536	9.6181331094346	12.4404344440997	11.4337665569033	16.9813331460354	17.0797936610875	16.7494620965067
PC 40:5	10.7155493255868	12.3793849962242	13.4495061717545	9.6181331094346	9.5800405113953	9.57337262419891	12.9298131846641	12.2778107612679	10.7731597411706
PC 40:6/PC 18:0_22:6	14.410052586858	16.7061409386416	17.7333972769368	9.6181331094346	9.5800405113953	9.57337262419891	17.2010518143033	17.6791326199035	19.0484166666303
PC 40:7	12.3091427249089	14.5241925501267	15.6521526418544	9.6181331094346	9.5800405113953	9.57337262419891	15.6457428573168	14.573852415658	15.7434845435508
PC 40:8	6.74830907406341	13.3825850604735	14.1745224222473	9.6181331094346	9.5800405113953	9.57337262419891	6.68650052718322	6.67198965564912	7.00227938928124
PC 40:8/PC 20:4_20:4	6.74830907406341	13.97901944139	14.8278799293632	9.6181331094346	9.5800405113953	9.57337262419891	14.8004449425638	14.9338563600506	15.2770024393789
PC O-32:0/PC O-16:0_16:0	16.1356363098059	19.2774706154837	20.0395524481925	9.6181331094346	9.5800405113953	9.57337262419891	20.0809320028496	20.2125762036085	20.0427985473349
PC O-32:1	14.2448235477629	15.7244969499477	18.0981859729892	9.6181331094346	9.5800405113953	9.57337262419891	15.085762894317	16.2472167917718	16.6412600049311
PC O-33:2	12.1611563572834	13.5868372916705	14.4854942972456	9.6181331094346	13.2120827939148	12.2054149067184	14.2939744927343	14.5262226037269	14.5628162808866
PC O-34:0/PC O-18:0_16:0	13.8570365129089	17.8830110985312	18.6653294463408	13.4522512628077	15.8009940225307	15.0467434337941	18.7817471040251	18.1830945917854	15.6224814170322
PC O-34:1/PC O-18:1_16:0	16.4112107325051	19.2773490997926	19.9603082543521	9.6181331094346	9.5800405113953	9.57337262419891	19.5171849435971	19.468710534251	19.7996635076426
PC O-34:2	13.4811104107578	14.5834311587413	15.7339614477143	15.7172893836786	9.5800405113953	14.6725288984429	14.6898888045289	14.8584044378748	17.143357265344
PC O-34:3	13.9681354796408	14.0618171393693	14.5943227246063	14.3389003464961	9.5800405113953	13.2941398612604	13.7068197463338	13.0240652312347	15.6706136346136
PC O-34:4	18.9898642084355	17.9462007939191	18.6999687887903	22.323731947309	22.4081654388204	22.3415348624783	18.8091023863645	18.8281371787252	19.6172973846713
PC O-35:4	25.8219612774492	24.3811978089808	25.4433955616722	27.618816229742	28.6403999238497	28.1990754418005	24.6236554753366	25.6157645312055	25.1329896828568
PC O-35:7	20.3407740490716	19.56307560009	20.2848611916515	23.0943324551073	23.4168932728363	23.2411392378669	20.5001426169057	20.416395921972	20.5234760065445
PC O-36:0	11.7235866446522	14.3738826035523	15.2733061573822	9.6181331094346	9.5800405113953	9.57337262419891	14.570685868171	14.4295333992921	14.9134240924694
PC O-36:4	15.3020781491118	19.1083556702477	19.9664531329922	9.6181331094346	9.5800405113953	9.57337262419891	19.8608960125964	19.9156431634149	20.9161310051962
PC O-36:7	18.8585009431344	20.588508479515	21.4726219060351	18.7144516713467	14.6125008961963	17.7534748978029	21.4418013637338	21.6538768509776	21.3296773785856
PC O-37:0	17.045904303655	19.4129488987426	20.2092365584134	14.3761298693552	16.4617336380622	15.7530885047531	20.4517906496726	20.4955085888398	20.2737537494615
PC O-38:4	20.2658446944191	19.1663450078083	17.4832346759037	18.0240593980316	17.8503698619551	17.913092929143	20.7610479725793	20.7674714974339	20.3279750809414
PC O-38:5	13.8084278332805	15.7381680629971	16.4469650307882	9.6181331094346	9.5800405113953	9.57337262419891	15.8659507024727	16.6502697143994	15.7811220604336
PC O-38:5/PC O-18:1_20:4	6.74830907406341	14.2089498050212	15.1575448526852	9.6181331094346	9.5800405113953	9.57337262419891	14.8742609726246	15.2769476472482	14.8138801060929
PC O-38:6/PC O-16:0_22:6	14.6892284338782	14.3352780772351	15.4714125426815	16.4633795441945	16.6014383004533	16.509381551699	14.7304170647307	14.8119383078896	14.9780021674159
PC O-38:9	22.8577760457804	22.9733128679713	23.8064646719379	19.5512794322396	20.3761904053637	20.0016108171635	23.9774990837269	22.106266786326	23.4444664406943
PC O-39:3/PC O-19:0_20:3	19.1185917729708	20.4051302517727	21.2110744723623	20.3458223019827	20.5714454005125	20.4389369935085	21.5356987385643	21.626563618728	21.3675785891339
PC O-40:11	21.0542034140838	22.391715917951	23.2409584212061	9.6181331094346	9.5800405113953	9.57337262419891	23.3345674999028	23.464399431809	22.7986269384181
PC O-40:6	6.74830907406341	13.396219789039	13.9449682913816	9.6181331094346	9.5800405113953	9.57337262419891	14.0724676082419	12.9064001943894	14.0213032592621
PE 34:1/PE 16:0_18:1	17.8860587891729	17.2706512106265	18.2081545325322	9.6181331094346	9.5800405113953	9.57337262419891	18.1697390953285	17.4483348437846	17.0314861924884
PE 34:2	15.5235757370867	14.4074844475978	14.3464458667004	9.6181331094346	9.5800405113953	9.57337262419891	13.0087787482805	13.6841937952362	14.6647144441468
PE 36:1	15.0456483162297	16.5882403945629	17.2238692682013	9.6181331094346	9.5800405113953	9.57337262419891	17.4059973439191	17.2850817427009	16.8045447718024
PE 36:2/PE 18:1_18:1	18.0982290280872	19.3883505646565	20.1581458351889	9.6181331094346	9.5800405113953	9.57337262419891	20.4153002648385	20.4318647125336	19.8882311484744
PE 36:4	15.8516223490652	16.4114530158484	16.9318895063424	17.3228090305483	17.3184935554731	17.2950359554726	16.7550049042094	16.6843429831962	17.9058176047675
PE 38:4	20.8501668490048	22.7507945452516	23.5239526143689	9.6181331094346	9.5800405113953	9.57337262419891	23.654154704087	23.6843007077769	23.5783040234276
PE 38:6	17.2189087217583	16.6393698858438	17.3001888284631	19.580004209121	19.7960328687605	19.6678923581566	15.8065244491142	17.1900125132169	17.9586978410734
PE 40:4	6.74830907406341	5.85871864202411	13.714629926311	9.6181331094346	9.5800405113953	9.57337262419891	6.68650052718322	6.67198965564912	7.00227938928124
PE 40:5	6.74830907406341	15.8613698267156	16.5800005267819	9.6181331094346	9.5800405113953	9.57337262419891	16.7476160756826	16.7189414518978	15.9490863216793
PE 40:6	6.74830907406341	14.4473605134443	15.1434703845182	9.6181331094346	9.5800405113953	9.57337262419891	15.0986489796079	14.9202857206443	14.7070895895314
PE O-35:2	20.5531547480515	19.8546315462611	20.5523207702809	23.3323859222635	23.7695952232686	23.5447622735877	20.711382984927	20.7130623050179	20.72012111411
PE O-36:2	19.7210588802663	19.0471019327637	19.7986234927463	22.5057881349126	22.9258723033433	22.7082288027986	19.9333664892699	19.9742140288256	19.9133822680798
PE P-34:1/PE P-16:0_18:1	13.9816960618271	15.3344324004575	16.0727274296667	9.6181331094346	9.5800405113953	9.57337262419891	16.1679864870787	16.1697639981374	15.9007413628192
PE P-36:4/PE P-16:0_20:4	16.8379459569465	20.3078779326891	20.9187281545348	9.6181331094346	9.5800405113953	9.57337262419891	21.110348213958	20.9972882874822	21.4377688658804
PE P-38:4/PE P-18:0_20:4	19.3683041867814	22.0668686377289	22.8397096710626	9.6181331094346	9.5800405113953	9.57337262419891	23.0152021730068	22.9967930034585	22.6920264235045
PE P-38:5/PE P-18:1_20:4	16.5334043854619	18.5192446677657	19.2634535603632	9.6181331094346	9.5800405113953	9.57337262419891	19.3867297920549	19.4383356287029	18.9055726268538
PE P-38:6/PE P-16:0_22:6	12.7639812322457	15.144816541184	16.1414933935979	9.6181331094346	9.5800405113953	9.57337262419891	15.7508639743868	16.2132366711907	16.3476308042954
PE P-40:4/PE P-18:0_22:4	16.2229404298645	18.8785438091805	19.8104650974039	9.6181331094346	9.5800405113953	9.57337262419891	18.5942079518091	18.4943593817788	20.3433933364143
PE P-40:4/PE P-20:0_20:4	6.74830907406341	17.5802658443308	18.5352179516656	9.6181331094346	9.5800405113953	9.57337262419891	18.3427387953207	18.6159837899715	18.5971248487252
PE P-40:5/PE P-18:0_22:5	14.2520962254606	16.7684952408591	17.3645935141726	9.6181331094346	9.5800405113953	9.57337262419891	17.5494237084261	17.5176928370145	17.1918161095594
PE P-40:6/PE P-18:0_22:6	15.2190370424777	17.6909903530928	18.4551962695638	9.6181331094346	9.5800405113953	9.57337262419891	18.4792394993416	18.5552001337788	18.2297785077156
PG 33:1(d7)/PG 15:0_18:1(d7)	18.3267871099114	17.6755896789322	18.53505961848	21.3705746536064	21.495876390358	21.4098232807085	18.6414202910611	18.7235153967937	18.6318747409934
PI 38:4	15.2915286401176	19.0906562962122	19.9440092411038	9.6181331094346	11.6814425436035	10.6747746564071	20.061800979353	20.1341171419818	19.910728487772
PS 36:1	12.8198235053755	16.217124463937	17.0936156323389	9.6181331094346	9.5800405113953	9.57337262419891	15.6509114971161	14.6437564074407	18.4528500504995
PS 38:4	13.3126990826035	16.0809742722276	16.9145639878465	9.6181331094346	15.3748348888432	14.3681670016468	15.5858134491799	16.3276506278658	7.00227938928124
PS 38:4/PS 18:0_20:4	14.9325103953826	18.5731496538019	19.5397880427113	9.6181331094346	9.5800405113953	9.57337262419891	19.4430710183134	19.6401006848927	18.9256609677181
PS 40:6	11.8484865807708	12.2384755201931	13.2588226101454	9.6181331094346	9.5800405113953	9.57337262419891	6.68650052718322	11.601118765434	12.2324047843093
SM 32:1;O2	21.1321431013524	20.179815530771	19.5690668490317	19.0272562446544	18.8914692035142	18.9344753221975	18.2640439346673	18.2023865222993	7.00227938928124
SM 33:1;O2	17.8795042450807	17.0112127088033	6.57627113032721	9.6181331094346	18.0308914047417	17.0242235175453	17.916503468926	17.8627612778298	17.8580852846806
SM 34:0;O2	21.1838143543929	20.1883007002681	18.810222324075	17.1754759780204	17.5636982848541	17.3595629362585	18.2965577822319	18.2729535234934	18.6624484078863
SM 34:1;O2/SM 18:1;O2/16:0	27.0928329208487	26.1515328336236	24.9285683860048	25.5905169630087	25.5331165177652	25.5361348539788	24.9524592388845	24.9370046361122	24.6144938273558
SM 34:2;O2	20.7758552978755	20.3221233528276	8.93961915259455	18.4029902671955	17.9918188574867	18.1837166260889	18.1332475924143	17.7638229790086	9.09385599163338
SM 34:2;O2/SM 18:2;O2/16:0	21.3829367695388	20.3833703006122	19.3921945408866	19.1364711504765	19.1894882401051	19.1379846142819	18.5606724187484	18.6269940928037	18.5762160572846
SM 35:1;O2/SM 18:1;O2/17:0	16.0498940571091	17.144446301494	15.9625731376882	13.4727291976009	15.6996867875326	14.9656900469777	13.9015268861181	13.6836511634771	15.0416776173388
SM 35:2;O3	22.4618994399364	21.5264422034215	19.9107708818742	20.3762916264152	19.9507808128068	20.1507877020893	19.4765247205952	19.5700810163028	7.00227938928124
SM 36:1;O2/SM 18:1;O2/18:0	22.6115856957591	21.6825614398363	20.2710970307464	20.0192818811121	19.5401830666094	19.7708040555546	19.3333934207821	19.5789331403521	19.8553049961767
SM 36:2;O2	20.6571152063025	19.682437553903	18.2203067703993	17.9605314718104	17.515248481958	17.7264941824028	17.3592605504116	17.4698557599451	17.1634602033064
SM 36:2;O2(d9)/SM 18:1;O2/18:1(d9)	25.5434493474601	24.5743024650624	23.1892912532064	28.2046448615472	28.108044838952	28.1309272343482	25.3328712251268	25.3676240529371	25.6281687075344
SM 38:1;O2	20.3255098619206	19.2314754257006	17.1345618016134	16.8749715633008	17.0939788638101	16.9644806244377	18.8258097213295	18.9394382952595	18.1893251074241
SM 38:2;O2	19.3968760875697	18.4469738922851	16.5240569931023	17.4204769287087	17.3862694519217	17.3776603119087	16.3763797924652	16.6283446651626	7.00227938928124
SM 39:1;O2	18.5708915063595	17.0149060592878	14.3553370079534	15.9515707386762	15.8194652491849	15.860569463321	16.0405679918417	16.3057608366477	7.00227938928124
SM 39:1;O3	22.8812179907026	22.0040889559449	8.52276580028695	11.9002993754466	22.3300970086628	21.3244474134171	22.9219048437029	23.0183093979124	22.7871769863161
SM 40:1;O2	25.8498293881328	24.7429382001285	23.2923705167397	25.0388362459403	24.8980779970357	24.9436559844863	25.0801556208513	25.193878635599	24.9299083691799
SM 40:2;O2	22.0705230205446	21.0436037619463	19.0676086083865	20.8889443817208	20.1499882664411	20.535900168526	20.1203163573963	20.0953440076595	19.4798608416203
SM 40:3;O2	17.2457346399472	16.4271267748361	14.03602104903	16.1814867522586	15.4850623307828	15.8447903221097	14.937281855568	15.0386089521407	7.00227938928124
SM 41:1;O2	21.4838486676785	20.3375146404705	16.3275714319112	18.7038956009694	18.0483185451607	18.3831797683928	18.5962734857125	19.374988132834	18.8742593675229
SM 41:2;O2	19.6021258117191	18.6799546955523	15.4500437219219	16.5730070065459	16.8673270229568	16.7040056599959	15.9493479818854	15.9973496956297	7.00227938928124
SM 41:3;O2	17.3734593120844	16.9751004588405	15.2557853922281	15.3885003206317	13.645920630765	14.7298116563008	18.7908957169159	19.0062303919881	18.4492823453612
SM 41:3;O3	22.1164214757528	23.319703950188	24.0858814583051	12.0322949212566	13.2858574069908	12.7733307927194	24.0573611565952	24.2132179454588	23.9358079075523
SM 41:8;O2	24.5426504463103	23.8579390260774	22.430679276539	24.3036527033634	24.2003860273074	24.2266731795613	22.6496892603442	22.6160757720725	22.0302994209589
SM 42:1;O2	20.0241722411332	19.1687674591454	15.2566050471274	14.7696546405559	14.9307437253641	14.8279197033563	16.9690267021508	16.0561342128362	12.5752279083837
SM 42:2;O2	26.6380358126861	25.6231827613624	24.083149022175	25.2753721455076	25.1058330082376	25.1663849144486	24.4677822713516	24.4930815784964	24.2603094404506
SM 42:3;O2	17.2345583287265	16.1358254442537	15.2158840447634	15.2897342896922	15.2236165390095	15.2310292775848	13.9676765803557	13.9122484015789	11.1150604836199
SM 42:3;O2/SM 18:1;O2/24:2	23.9307756554878	22.8630848625362	20.8120000197677	22.1114250704337	21.981766630871	22.0216079870666	21.4211382212941	21.4701124255155	7.00227938928124
SM 42:4;O2	18.6580674712777	17.438373265124	15.9501076738452	16.41632962533	16.3608907986997	16.3629220959163	15.7208855035937	15.997764473322	8.76286208830767
ST 27:1;O	17.2010301232798	16.2649030035989	14.3228343682661	17.8063258230563	17.9265327286586	17.8428851751038	15.1904034352801	15.2599400844292	14.8545740449645
TG 46:0/TG 14:0_16:0_16:0	15.3878868680584	16.3842204459086	17.0783691069638	22.1612095215294	22.695096791572	22.4306015794574	17.0071477493315	16.2653535806156	19.4579233228593
TG 46:1/TG 14:0_16:0_16:1	20.5144942054977	19.460498443755	16.853874522395	23.5979744928117	23.5322560564157	23.5394672124973	20.2756062072724	20.5205869598559	19.8056601336853
TG 46:2/TG 12:0_16:0_18:2	18.611593214828	17.7191012734927	6.57627113032721	21.5209216345156	21.451500962512	21.4605821466352	18.1166079437783	18.0614434851335	17.6699507480772
TG 48:0/TG 16:0_16:0_16:0	6.74830907406341	5.85871864202411	6.57627113032721	9.6181331094346	9.5800405113953	9.57337262419891	6.68650052718322	6.67198965564912	7.00227938928124
TG 48:1(d7)/TG 15:0_18:1(d7)_15:0	27.9819719214117	27.0548258111325	25.4296233914841	30.9515951640642	30.858080306415	30.8793896688475	28.0504219567377	27.9967861778268	28.4310102027528
TG 48:1/TG 14:0_16:0_18:1	19.6034856182432	20.038000461665	16.7478730484935	23.7762686286924	23.5232007626321	23.6280209800991	19.7728412980812	17.88284419843	19.3569032346025
TG 48:2/TG 14:0_16:0_18:2	19.7943320833257	19.5491976972348	15.5379034487967	19.8089886186399	21.6831022841225	21.0163538532502	16.5667230090047	17.3158808618688	14.3840533178185
TG 48:3/TG 14:0_16:1_18:2	16.0158003276587	13.318388992294	10.0318776604465	15.46885098279	16.0102088401792	15.7427138930656	10.471675214392	10.9425911700282	9.51545120693438
TG 48:3/TG 16:1_16:1_16:1	9.78119736782227	8.86744640633664	7.76628754970899	12.1214571411314	9.5800405113953	11.3110383858338	6.68650052718322	6.67198965564912	7.00227938928124
TG 49:3/TG 15:0_16:1_18:2	11.3437385738356	8.78324291214824	8.02419692336492	14.2279752669443	11.3364834800608	13.370184052015	10.3365065598103	9.21430781896178	8.15498265019496
TG 50:0/TG 16:0_16:0_18:0	20.8424083848131	19.8148612758323	19.0121234169379	23.5493170582214	23.5295113445513	23.513728989407	19.7557058564782	19.8274403869613	19.6195105660851
TG 50:1/TG 16:0_16:0_18:1	24.1864928755126	23.332791412618	22.2635032034742	25.9439659046205	26.129527744732	26.0153623214963	22.4529520428054	22.7708480007273	22.6922733863229
TG 50:2/TG 16:0_16:1_18:1	23.6733973722016	22.5600047299093	20.8764542890318	24.1303977341116	24.2120728644077	24.1467635959635	20.9379585205833	21.0533449105016	18.7555042535868
TG 50:3/TG 14:0_18:1_18:2	21.812238718091	20.5562661504113	16.864442858075	20.226944146006	21.4155160768584	20.9221410580095	16.0786303473903	17.6638279259642	16.4276684565265
TG 50:4/TG 16:1_16:1_18:2	17.288474739416	17.2082843800197	11.8385028429636	13.3282373634332	14.7405973303034	14.183788303895	11.7809497987497	12.9175192863529	10.4617110079185
TG 51:0/TG 16:0_17:0_18:0	16.1513417869258	14.7171523704604	13.061572891827	19.6538797865039	19.5780694666306	19.5903836980379	16.298062567719	16.1046126347893	15.6195596102751
TG 51:1/TG 16:0_17:0_18:1	17.9618793233511	17.166466572368	15.4334972540801	21.4702610715387	20.86238111952	21.1685554070944	18.4284951245981	18.5944225090805	17.9979436465685
TG 51:2/TG 16:0_17:1_18:1	18.0020418391092	17.0617814921845	14.4423796671589	19.9311371871718	20.0101580802004	19.9461214848902	17.520181275838	17.523685640226	16.8577526888131
TG 51:3/TG 15:0_18:1_18:2	13.3800688905926	12.8372208589271	9.86705052664391	13.9767096341863	13.6146391729193	13.7790354068777	10.8742129348309	11.6477124337837	11.901210913691
TG 51:4/TG 15:0_18:2_18:2	10.8258507641868	8.98278974958204	8.20265355842835	11.9259860191102	12.2901447653939	12.0963254626446	9.64745842645492	8.39911705749007	7.42430331887619
TG 52:0/TG 16:0_18:0_18:0	19.0728392007395	18.2125800844101	17.3819602264469	22.2105175710536	22.1658007019954	22.1624487523011	18.9098345012137	18.8504853039196	18.5680377402039
TG 52:1/TG 16:0_18:0_18:1	22.2801142829382	21.6930739073227	21.9395596726289	24.9115227941473	25.3705432244022	25.136625164165	21.374739694542	21.9021664342278	22.1233248196632
TG 52:2/TG 16:0_18:1_18:1	25.1089850580676	24.2030569315145	23.0528755704117	25.913260830801	26.0215505154228	25.9435472660729	23.0836088477547	23.2526547137959	23.0735444430172
TG 52:3/TG 16:0_18:1_18:2	25.4511625662776	24.1302663499779	22.7127892738768	23.9828129734394	23.091168242533	23.5735008541077	22.3189520665873	22.5611350069145	22.028668952369
TG 52:4/TG 16:0_18:2_18:2	23.9732414070807	22.9004756938865	21.055636919487	22.1395143793118	22.1351089027286	22.1116957774174	20.9641934847329	21.0134727194125	15.951185241384
TG 52:5/TG 16:1_18:2_18:2	12.7275885752097	11.7289636408456	11.6202407403282	9.6181331094346	9.5800405113953	9.57337262419891	6.68650052718322	6.67198965564912	7.00227938928124
TG 53:1/TG 17:0_18:0_18:1	15.4783092202604	15.0072322459687	14.4293535313954	19.2332359465181	19.1798450499196	19.18084658975	14.0783176222161	15.6440353561918	15.5249656578814
TG 53:2/TG 17:0_18:1_18:1	17.5549212597312	16.5307147918531	13.9145639878465	19.1919824799092	19.3087535829774	19.2267307966758	15.3633819147823	15.1713324502627	13.8143787908683
TG 53:3/TG 17:0_18:1_18:2	14.7670089249433	14.2894147687436	10.1786366773098	13.5033852257549	13.7723572688263	13.6203111799151	9.99293833616581	11.5251326347039	9.66671804364445
TG 54:0/TG 18:0_18:0_18:0	17.7775091750882	16.9208892496844	6.57627113032721	20.8766705578414	20.8216592777022	20.8234755323761	18.1834415411944	18.2117366679004	17.5755588987459
TG 54:1/TG 18:0_18:0_18:1	19.5328962768344	19.4382199511235	20.3217731129056	23.1680964714888	23.3687529056558	23.2476436460072	19.6687343956663	20.2889332216019	20.6048746636981
TG 54:2/TG 18:0_18:1_18:1	21.5235747380787	20.7939319776169	20.7819413262038	23.5621192450362	23.7037381698584	23.6100109691542	20.2074636143945	20.6351777310614	20.760735087587
TG 54:3/TG 18:1_18:1_18:1	16.966643058649	15.6591473860501	17.1448176197433	9.6181331094346	9.5800405113953	9.57337262419891	13.4473415653707	13.4804696811274	13.9719802422926
TG 54:4/TG 18:1_18:1_18:2	23.1723058753534	22.1542730577931	20.678664139448	21.2199579769367	21.0801475503898	21.1252348491838	19.7009781085786	19.9202655679148	15.8607734714258
TG 54:5/TG 16:0_18:1_20:4	17.7807293358917	16.6639772826546	14.3899900679879	16.1689919444502	15.833853581358	15.9833401935293	13.9708249013626	13.7779744239904	7.00227938928124
TG 54:5/TG 18:1_18:2_18:2	22.7231147659969	21.5948542276048	19.8209337181927	20.781147640521	20.8445172740173	20.7880100450651	19.744098009928	19.7917287788748	16.2728809036603
TG 54:6/TG 16:0_18:2_20:4	17.1373085878852	16.0349402146853	11.467671440031	14.7688662825905	11.6214604387753	13.8822859492408	10.0347989625773	11.8856011914434	10.274331577529
TG 54:6/TG 18:2_18:2_18:2	6.74830907406341	5.85871864202411	13.6160952147943	9.6181331094346	9.5800405113953	9.57337262419891	6.68650052718322	6.67198965564912	7.00227938928124
TG 54:7/TG 18:2_18:2_18:3	11.254101361351	10.2629921694816	9.10165889769	12.3174949828928	12.1390926904678	12.2042847107806	9.07681559705083	8.69284826054678	7.9811147792832
TG 55:2/TG 19:0_18:1_18:1	12.6221413810926	10.3608069605482	10.5595414916695	16.5180032773653	15.6080001726681	16.102177572244	12.0914353863236	13.1008579662861	11.3581222418917
TG 55:3/TG 18:1_18:1_19:1	11.1096141008878	10.0970306184467	9.38762244009511	13.9930037749112	12.54817601274	13.4099439239561	10.6697708885255	9.9812562793437	8.53494738256018
TG 56:0/TG 16:0_16:0_24:0	16.2029577453177	15.0991858146775	6.57627113032721	19.32374872215	19.1299279603568	19.2032243473738	16.696383485906	16.654969389617	16.5487992885725
TG 56:1/TG 16:0_22:0_18:1	16.6696589694046	14.9409452094202	15.8708472710516	20.0777039929917	18.4800572872263	19.4543751801382	17.1158971114838	17.6536746947222	17.2709519694858
TG 56:2/TG 20:0_18:1_18:1	15.986412312145	15.1152823230029	13.8953951523379	17.1374258316485	16.6566485861442	16.8882363061331	14.9015740230021	15.1076295767404	14.931293557024
TG 56:3/TG 18:1_18:1_20:1	15.7639541706354	14.7008553590869	13.0096843885963	14.8858288926383	16.0025544036511	15.531066378822	13.3046365238073	13.3997779650287	12.5445975525939
TG 56:4/TG 18:0_18:0_20:4	11.640181238241	9.0425828344243	8.56572763608574	12.1748065657243	11.921445980782	12.0264234494145	9.63299519714296	11.635643342141	11.2068030522475
TG 56:4/TG 18:1_20:1_18:2	15.821046580457	14.7264172231472	12.6764486370346	15.2922053637321	15.5881155217381	15.4240904975543	13.075479149488	13.2595760341003	11.5595478940599
TG 56:5/TG 18:0_18:1_20:4	15.2816577087393	14.0642865324056	11.6542275667639	14.3223389551242	14.6650294537127	14.4804966467218	12.9772799234999	12.9128967414149	10.4085360030179
TG 56:5/TG 18:1_18:1_20:3	14.8489458996409	14.0407995573832	11.7940288859445	14.695674799558	14.7133199160506	14.6790523292705	12.3247431104944	12.4763400052062	7.00227938928124
TG 56:6/TG 18:1_18:1_20:4	16.8047231899575	15.7111799720284	13.3254408640805	14.647165645778	14.8539039930899	14.730008008127	13.3324562007738	13.254031128766	7.00227938928124
TG 56:7/TG 16:0_18:1_22:6	17.10044894708	16.0609970311938	13.375851405796	14.7043595314912	14.3462960132446	14.5084661360332	12.7142455176661	12.7910314928246	7.00227938928124
TG 56:7/TG 16:0_18:2_22:5	15.226361982535	14.739847456014	11.6358649868495	14.5495591390501	14.2696653734883	14.3889580010016	12.0924268157803	12.2152092217033	7.00227938928124
TG 56:8/TG 16:0_18:2_22:6	15.485318438653	14.4432433654575	10.0980049614838	11.486221433929	11.9515317069713	11.7150085812098	10.3365065598103	10.2262804606279	9.13914610214425
TG 58:10/TG 18:2_18:2_22:6	6.74830907406341	5.85871864202411	6.57627113032721	9.6181331094346	9.5800405113953	9.57337262419891	6.68650052718322	6.67198965564912	7.00227938928124
TG 58:1/TG 16:0_24:0_18:1	6.74830907406341	15.2468822591057	16.0116076178676	19.3516750282281	19.5009858938947	19.4036570590464	16.4216868241577	17.0490000757605	16.2099334697791
TG 58:2/TG 16:0_24:0_18:2	14.2376699304455	13.3831937925673	12.6620851770656	14.3174949828928	16.0686216590404	15.4285737427959	13.0808175276083	14.0951565727167	13.4015832423761
TG 58:3/TG 16:0_24:1_18:2	13.3907639086615	12.2952078376955	11.4395552710919	14.2591852263326	13.5219855243493	13.9068102534405	11.3928540398729	12.0923791735581	10.4399001739272
TG 58:7/TG 18:1_18:1_22:5	12.1758761940455	11.0880974936767	9.86561857115078	11.4591095883118	11.4365718044673	11.4221474736365	9.69174351917128	9.64012515699386	7.00227938928124
TG 58:8/TG 18:1_18:1_22:6	14.4370516576139	13.1445697252815	11.6048746123802	9.6181331094346	9.5800405113953	9.57337262419891	10.871135184243	10.6392299071725	7.00227938928124
TG 58:9/TG 18:1_18:2_22:6	12.4024932012436	9.63369756212705	7.97191964449786	9.6181331094346	9.5800405113953	9.57337262419891	6.68650052718322	6.67198965564912	7.00227938928124
TG 60:2/TG 24:0_18:1_18:1	13.3633047418627	12.9328341179972	13.4311092611148	16.6467365914875	14.4312437321197	15.8901264630665	13.2412383791234	13.7846695472912	14.3897530267648
TG 60:3/TG 24:0_18:1_18:2	12.3817628575671	11.6673236248487	10.8212468370308	14.9092702726573	14.8011817878776	14.8299363051777	11.859146495426	12.416725540537	11.9244957161186
